# Supplementary material for: 1-[4-(4-Hy­droxy­phen­yl)piperazin-1-yl]ethanone
Source: Acta Crystallogr Sect E Struct Rep Online. 2013 Oct 19;69(Pt 11):o1671. doi: 10.1107/S1600536813028031 (PMC3884329; doi:10.1107/S1600536813028031)
Supplement: Supplementary file 1 [file e-69-o1671-sup1.cif]

##############################################################################
#                                                                            #
# This CIF contains the data in a paper accepted for publication in          #
# Acta Crystallographica Section E. It conforms to the requirements of       #
# Notes for Authors for Acta Crystallographica Section E, and has been       #
# peer reviewed under the auspices of the IUCr Commission on Journals.       #
#                                                                            #
# Full details of the Crystallographic Information File format               #
# are given in the paper "The Crystallographic Information File (CIF):       #
# a New Standard Archive File for Crystallography" by S. R. Hall, F. H.      #
# Allen and I. D. Brown [Acta Cryst. (1991), A47, 655-685].                  #
#                                                                            #
# The current version of the core CIF dictionary is obtainable from          #
# ftp://ftp.iucr.org/pub/cif_core.dic.                                       #
#                                                                            #
# Software is freely available for graphical display of the structure(s)     #
# in this CIF. For information consult the CIF software page                 #
# http://www.iucr.org/resources/cif/software.                                #
#                                                                            #
# This file may be used for bona fide research purposes within the           #
# scientific community so long as proper attribution is given to the journal # 
# article from which it was obtained.                                        #
#                                                                            #
##############################################################################
data_I
_audit_creation_method
;
  Olex2 1.2
  (compiled Apr 23 2013 17:54:37, GUI svn.r4466)
;
_journal_date_recd_electronic     2013-10-09
_journal_date_accepted     2013-10-12
_journal_name_full     'Acta Crystallographica, Section E'
_journal_year     2013
_journal_volume     69
_journal_issue     11
_journal_page_first     o1671
_journal_page_last     o1671
_journal_paper_category     QO
_journal_paper_doi     10.1107/S1600536813028031
_journal_coeditor_code     SU2656
_publ_contact_author_name     'Jasinski, Jerry P.'
_publ_contact_author_address
;
Department of Chemistry
Keene State College
229 Main Street
Keene, New Hampshire 03435, USA
;
_publ_contact_author_email     jjasinski@keene.edu
_publ_contact_author_fax     ?
_publ_contact_author_phone     '603 358-2563'
_publ_section_title
;
1-[4-(4-Hydroxyphenyl)piperazin-1-yl]ethanone
;
loop_
    _publ_author_name
    _publ_author_address
    'Kavitha, Channappa N.'
;
Department of Studies in Chemistry
University of Mysore
Manasagangotri, Mysore 570 006, India
;
    'Jasinski, Jerry P.'
;
Department of Chemistry
Keene State College
229 Main Street
Keene, NH 03435-2001, USA
;
    'Anderson, Brian J. '
;
Department of Chemistry
Keene State College
229 Main Street
Keene, NH 03435-2001, USA
;
    'Yathirajan, H.S.'
;
Department of Studies in Chemistry
University of Mysore
Manasagangotri, Mysore 570 006, India
;
    'Kaur, Manpreet'
;
Department of Studies in Chemistry
University of Mysore
Manasagangotri, Mysore 570 006, India
;
_database_code_depnum_ccdc_archive     'CCDC 966190'
_chemical_name_systematic
;
1-[4-(4-Hydroxyphenyl)piperazin-1-yl]ethanone
;
_chemical_name_common
;
1-[4-(4-Hydroxyphenyl)piperazin-1-yl]ethanone
;
_chemical_formula_moiety     'C12 H16 N2 O2'
_chemical_formula_sum     'C12 H16 N2 O2'
_chemical_formula_iupac     'C12 H16 N2 O2'
_chemical_formula_weight     220.27
_chemical_melting_point     ?
_shelx_space_group_comment
;
The symmetry employed for this shelxl refinement is uniquely defined
by the following loop, which should always be used as a source of
symmetry information in preference to the above space-group names.
They are only intended as comments.
;
_space_group_crystal_system     monoclinic
_space_group_name_H-M_alt     'P 21/c'
_space_group_name_Hall     '-P 2ybc'
loop_
    _space_group_symop_operation_xyz
    'x, y, z'
    '-x, y+1/2, -z+1/2'
    '-x, -y, -z'
    'x, -y-1/2, z-1/2'
_cell_length_a     6.13183(19)
_cell_length_b     12.0106(4)
_cell_length_c     14.8704(5)
_cell_angle_alpha     90
_cell_angle_beta     94.025(3)
_cell_angle_gamma     90
_cell_volume     1092.46(6)
_cell_formula_units_Z     4
_cell_measurement_reflns_used     3201
_cell_measurement_theta_min     3.6771
_cell_measurement_theta_max     72.1301
_cell_measurement_temperature     173(2)
_exptl_crystal_description     block
_exptl_crystal_colour     colourless
_exptl_crystal_size_max     0.48
_exptl_crystal_size_mid     0.46
_exptl_crystal_size_min     0.32
_exptl_crystal_density_diffrn     1.339
_exptl_crystal_density_meas     ?
_exptl_crystal_density_method     ?
_exptl_crystal_F_000     472
_exptl_absorpt_coefficient_mu     0.748
_exptl_absorpt_correction_type     multi-scan
_exptl_absorpt_process_details
;
(CrysAlis PRO and CrysAlis RED; Agilent, 2012)
;
_shelx_estimated_absorpt_T_min     ?
_shelx_estimated_absorpt_T_max     ?
_exptl_absorpt_correction_T_min     0.83325
_exptl_absorpt_correction_T_max     1.00000
_exptl_special_details     ?
_diffrn_ambient_temperature     173(2)
_diffrn_radiation_type     CuK\a
_diffrn_radiation_wavelength     1.54184
_diffrn_radiation_source     'Enhance (Cu) X-ray Source'
_diffrn_measurement_device_type     'Agilent Xcalibur (Eos, Gemini)'
_diffrn_measurement_method     '\w scans'
_diffrn_detector_area_resol_mean     16.0416
_diffrn_reflns_number     6224
_diffrn_reflns_av_R_equivalents     0.0251
_diffrn_reflns_theta_min     4.737
_diffrn_reflns_theta_max     72.278
_diffrn_reflns_theta_full     67.684
_diffrn_measured_fraction_theta_max     0.983
_diffrn_measured_fraction_theta_full     0.997
_diffrn_reflns_limit_h_min     -7
_diffrn_reflns_limit_h_max     5
_diffrn_reflns_limit_k_min     -14
_diffrn_reflns_limit_k_max     14
_diffrn_reflns_limit_l_min     -17
_diffrn_reflns_limit_l_max     18
_refine_special_details     ?
_reflns_number_total     2134
_reflns_number_gt     1944
_reflns_threshold_expression     I>2\s(I)
_refine_ls_structure_factor_coef     Fsqd
_refine_ls_matrix_type     full
_refine_ls_R_factor_all     0.0438
_refine_ls_R_factor_gt     0.0405
_refine_ls_wR_factor_gt     0.1098
_refine_ls_wR_factor_ref     0.1130
_refine_ls_goodness_of_fit_ref     1.071
_refine_ls_restrained_S_all     1.071
_refine_ls_number_reflns     2134
_refine_ls_number_parameters     147
_refine_ls_number_restraints     0
_refine_ls_hydrogen_treatment     constr
_refine_ls_weighting_scheme     calc
_refine_ls_weighting_details
              'w=1/[\s^2^(Fo^2^)+(0.0630P)^2^+0.2496P] where P=(Fo^2^+2Fc^2^)/3'
_atom_sites_solution_hydrogens     geom
_atom_sites_solution_primary     ?
_atom_sites_solution_secondary     ?
_refine_ls_shift/su_max     0.000
_refine_ls_shift/su_mean     0.000
_refine_diff_density_max     0.219
_refine_diff_density_min     -0.179
_refine_ls_extinction_method     none
_refine_ls_extinction_coef     .
loop_
    _atom_type_symbol
    _atom_type_description
    _atom_type_scat_dispersion_real
    _atom_type_scat_dispersion_imag
    _atom_type_scat_source
    'C' 'C' 0.0181 0.0091
                         'International Tables Vol C Tables 4.2.6.8 and 6.1.1.4'
    'H' 'H' 0.0000 0.0000
                         'International Tables Vol C Tables 4.2.6.8 and 6.1.1.4'
    'N' 'N' 0.0311 0.0180
                         'International Tables Vol C Tables 4.2.6.8 and 6.1.1.4'
    'O' 'O' 0.0492 0.0322
                         'International Tables Vol C Tables 4.2.6.8 and 6.1.1.4'
_computing_data_collection     'CrysAlis PRO (Agilent, 2012)'
_computing_cell_refinement     'CrysAlis PRO (Agilent, 2012)'
_computing_data_reduction     'CrysAlis RED (Agilent, 2012)'
_computing_structure_solution     'SUPERFLIP (Palatinus & Chapuis, 2007)'
_computing_structure_refinement     'SHELXL2012 (Sheldrick, 2008)'
_computing_molecular_graphics     'OLEX2 (Dolomanov <i>et al.</i>, 2009)'
_computing_publication_material     'OLEX2 (Dolomanov <i>et al.</i>, 2009)'
loop_
    _atom_site_type_symbol
    _atom_site_label
    _atom_site_fract_x
    _atom_site_fract_y
    _atom_site_fract_z
    _atom_site_U_iso_or_equiv
    _atom_site_adp_type
    _atom_site_calc_flag
    _atom_site_occupancy
    _atom_site_disorder_assembly
    _atom_site_disorder_group
    O O1 0.76473(18) -0.03376(8) 0.41180(7) 0.0420(3) Uani d 1 . .
    O O2 0.92639(18) 0.80536(7) 0.30904(7) 0.0375(3) Uani d 1 . .
    H H2 0.8626 0.8514 0.3383 0.056 Uiso calc 1 . .
    N N1 0.62601(17) 0.13923(9) 0.41758(7) 0.0273(3) Uani d 1 . .
    N N2 0.71764(16) 0.37192(8) 0.41491(7) 0.0244(3) Uani d 1 . .
    C C1 0.6095(2) 0.03108(10) 0.39631(8) 0.0285(3) Uani d 1 . .
    C C2 0.44858(19) 0.22001(10) 0.40349(9) 0.0299(3) Uani d 1 . .
    H H2A 0.3914 0.2384 0.4608 0.036 Uiso calc 1 . .
    H H2B 0.3309 0.1879 0.3649 0.036 Uiso calc 1 . .
    C C3 0.5312(2) 0.32459(10) 0.36038(9) 0.0305(3) Uani d 1 . .
    H H3A 0.5754 0.3072 0.3006 0.037 Uiso calc 1 . .
    H H3B 0.4143 0.3791 0.3542 0.037 Uiso calc 1 . .
    C C4 0.89577(19) 0.29095(10) 0.42176(8) 0.0262(3) Uani d 1 . .
    H H4A 1.0203 0.3222 0.4569 0.031 Uiso calc 1 . .
    H H4B 0.9407 0.2738 0.3620 0.031 Uiso calc 1 . .
    C C5 0.8215(2) 0.18508(10) 0.46652(9) 0.0290(3) Uani d 1 . .
    H H5A 0.9381 0.1304 0.4680 0.035 Uiso calc 1 . .
    H H5B 0.7897 0.2012 0.5282 0.035 Uiso calc 1 . .
    C C6 0.77423(19) 0.48149(10) 0.38735(8) 0.0238(3) Uani d 1 . .
    C C7 0.6271(2) 0.56832(10) 0.39795(8) 0.0276(3) Uani d 1 . .
    H H7 0.4959 0.5540 0.4235 0.033 Uiso calc 1 . .
    C C8 0.6738(2) 0.67575(10) 0.37087(8) 0.0293(3) Uani d 1 . .
    H H8 0.5713 0.7319 0.3766 0.035 Uiso calc 1 . .
    C C9 0.8717(2) 0.70046(10) 0.33537(8) 0.0275(3) Uani d 1 . .
    C C10 1.0194(2) 0.61483(11) 0.32474(9) 0.0315(3) Uani d 1 . .
    H H10 1.1523 0.6299 0.3008 0.038 Uiso calc 1 . .
    C C11 0.9702(2) 0.50671(10) 0.34968(9) 0.0290(3) Uani d 1 . .
    H H11 1.0700 0.4500 0.3411 0.035 Uiso calc 1 . .
    C C12 0.3937(2) -0.01011(11) 0.35382(10) 0.0366(3) Uani d 1 . .
    H H12A 0.4010 -0.0892 0.3450 0.055 Uiso calc 1 . .
    H H12B 0.3631 0.0260 0.2967 0.055 Uiso calc 1 . .
    H H12C 0.2796 0.0067 0.3927 0.055 Uiso calc 1 . .
loop_
    _atom_site_aniso_label
    _atom_site_aniso_U_11
    _atom_site_aniso_U_22
    _atom_site_aniso_U_33
    _atom_site_aniso_U_12
    _atom_site_aniso_U_13
    _atom_site_aniso_U_23
    O1 0.0495(6) 0.0251(5) 0.0499(6) 0.0119(4) -0.0068(5) -0.0033(4)
    O2 0.0524(6) 0.0219(5) 0.0390(5) -0.0023(4) 0.0087(4) 0.0006(4)
    N1 0.0268(5) 0.0210(5) 0.0336(6) 0.0034(4) -0.0010(4) -0.0004(4)
    N2 0.0215(5) 0.0200(5) 0.0314(5) 0.0030(4) -0.0008(4) 0.0000(4)
    C1 0.0396(7) 0.0221(6) 0.0238(6) 0.0032(5) 0.0016(5) 0.0015(4)
    C2 0.0229(6) 0.0235(6) 0.0431(7) 0.0027(5) -0.0002(5) -0.0042(5)
    C3 0.0257(6) 0.0229(6) 0.0415(7) 0.0045(5) -0.0071(5) 0.0006(5)
    C4 0.0226(6) 0.0232(6) 0.0323(6) 0.0048(5) -0.0021(5) 0.0008(5)
    C5 0.0281(6) 0.0233(6) 0.0348(6) 0.0034(5) -0.0045(5) 0.0023(5)
    C6 0.0259(6) 0.0209(6) 0.0239(6) 0.0026(4) -0.0028(4) -0.0013(4)
    C7 0.0286(6) 0.0249(6) 0.0294(6) 0.0048(5) 0.0037(5) -0.0004(5)
    C8 0.0363(7) 0.0226(6) 0.0290(6) 0.0077(5) 0.0023(5) -0.0015(5)
    C9 0.0383(7) 0.0204(6) 0.0233(6) -0.0009(5) -0.0023(5) -0.0011(4)
    C10 0.0274(6) 0.0299(7) 0.0371(7) -0.0019(5) 0.0024(5) 0.0008(5)
    C11 0.0246(6) 0.0235(6) 0.0386(7) 0.0041(5) 0.0013(5) -0.0006(5)
    C12 0.0500(8) 0.0229(6) 0.0354(7) -0.0018(6) -0.0080(6) -0.0012(5)
_geom_special_details
;
 All esds (except the esd in the dihedral angle between two l.s. planes)
 are estimated using the full covariance matrix.  The cell esds are taken
 into account individually in the estimation of esds in distances, angles
 and torsion angles; correlations between esds in cell parameters are only
 used when they are defined by crystal symmetry.  An approximate (isotropic)
 treatment of cell esds is used for estimating esds involving l.s. planes.
;
loop_
    _geom_bond_atom_site_label_1
    _geom_bond_atom_site_label_2
    _geom_bond_site_symmetry_2
    _geom_bond_distance
    _geom_bond_publ_flag
    O1 C1 . 1.2387(16) ?
    O2 H2 . 0.8200 ?
    O2 C9 . 1.3681(15) ?
    N1 C1 . 1.3391(16) ?
    N1 C2 . 1.4618(15) ?
    N1 C5 . 1.4651(16) ?
    N2 C3 . 1.4688(15) ?
    N2 C4 . 1.4607(14) ?
    N2 C6 . 1.4284(15) ?
    C1 C12 . 1.5096(18) ?
    C2 H2A . 0.9700 ?
    C2 H2B . 0.9700 ?
    C2 C3 . 1.5136(18) ?
    C3 H3A . 0.9700 ?
    C3 H3B . 0.9700 ?
    C4 H4A . 0.9700 ?
    C4 H4B . 0.9700 ?
    C4 C5 . 1.5200(17) ?
    C5 H5A . 0.9700 ?
    C5 H5B . 0.9700 ?
    C6 C7 . 1.3950(17) ?
    C6 C11 . 1.3943(18) ?
    C7 H7 . 0.9300 ?
    C7 C8 . 1.3875(18) ?
    C8 H8 . 0.9300 ?
    C8 C9 . 1.3888(19) ?
    C9 C10 . 1.3869(18) ?
    C10 H10 . 0.9300 ?
    C10 C11 . 1.3896(18) ?
    C11 H11 . 0.9300 ?
    C12 H12A . 0.9600 ?
    C12 H12B . 0.9600 ?
    C12 H12C . 0.9600 ?
loop_
    _geom_angle_atom_site_label_1
    _geom_angle_atom_site_label_2
    _geom_angle_atom_site_label_3
    _geom_angle_site_symmetry_1
    _geom_angle_site_symmetry_3
    _geom_angle
    _geom_angle_publ_flag
    C9 O2 H2 . . 109.5 ?
    C1 N1 C2 . . 124.54(11) ?
    C1 N1 C5 . . 121.83(10) ?
    C2 N1 C5 . . 113.35(10) ?
    C4 N2 C3 . . 109.27(9) ?
    C6 N2 C3 . . 113.18(9) ?
    C6 N2 C4 . . 115.97(9) ?
    O1 C1 N1 . . 121.45(13) ?
    O1 C1 C12 . . 120.76(12) ?
    N1 C1 C12 . . 117.78(11) ?
    N1 C2 H2A . . 109.6 ?
    N1 C2 H2B . . 109.6 ?
    N1 C2 C3 . . 110.09(10) ?
    H2A C2 H2B . . 108.2 ?
    C3 C2 H2A . . 109.6 ?
    C3 C2 H2B . . 109.6 ?
    N2 C3 C2 . . 110.98(10) ?
    N2 C3 H3A . . 109.4 ?
    N2 C3 H3B . . 109.4 ?
    C2 C3 H3A . . 109.4 ?
    C2 C3 H3B . . 109.4 ?
    H3A C3 H3B . . 108.0 ?
    N2 C4 H4A . . 109.7 ?
    N2 C4 H4B . . 109.7 ?
    N2 C4 C5 . . 109.99(10) ?
    H4A C4 H4B . . 108.2 ?
    C5 C4 H4A . . 109.7 ?
    C5 C4 H4B . . 109.7 ?
    N1 C5 C4 . . 110.90(10) ?
    N1 C5 H5A . . 109.5 ?
    N1 C5 H5B . . 109.5 ?
    C4 C5 H5A . . 109.5 ?
    C4 C5 H5B . . 109.5 ?
    H5A C5 H5B . . 108.0 ?
    C7 C6 N2 . . 118.97(11) ?
    C11 C6 N2 . . 123.30(10) ?
    C11 C6 C7 . . 117.74(11) ?
    C6 C7 H7 . . 119.5 ?
    C8 C7 C6 . . 120.95(12) ?
    C8 C7 H7 . . 119.5 ?
    C7 C8 H8 . . 119.6 ?
    C7 C8 C9 . . 120.83(11) ?
    C9 C8 H8 . . 119.6 ?
    O2 C9 C8 . . 122.96(11) ?
    O2 C9 C10 . . 118.35(12) ?
    C10 C9 C8 . . 118.68(11) ?
    C9 C10 H10 . . 119.8 ?
    C9 C10 C11 . . 120.45(12) ?
    C11 C10 H10 . . 119.8 ?
    C6 C11 H11 . . 119.3 ?
    C10 C11 C6 . . 121.31(11) ?
    C10 C11 H11 . . 119.3 ?
    C1 C12 H12A . . 109.5 ?
    C1 C12 H12B . . 109.5 ?
    C1 C12 H12C . . 109.5 ?
    H12A C12 H12B . . 109.5 ?
    H12A C12 H12C . . 109.5 ?
    H12B C12 H12C . . 109.5 ?
loop_
    _geom_torsion_atom_site_label_1
    _geom_torsion_atom_site_label_2
    _geom_torsion_atom_site_label_3
    _geom_torsion_atom_site_label_4
    _geom_torsion_site_symmetry_1
    _geom_torsion_site_symmetry_2
    _geom_torsion_site_symmetry_3
    _geom_torsion_site_symmetry_4
    _geom_torsion
    _geom_torsion_publ_flag
    O2 C9 C10 C11 . . . . -179.37(11) ?
    N1 C2 C3 N2 . . . . -56.20(14) ?
    N2 C4 C5 N1 . . . . 56.23(13) ?
    N2 C6 C7 C8 . . . . -179.02(11) ?
    N2 C6 C11 C10 . . . . -179.29(11) ?
    C1 N1 C2 C3 . . . . -133.46(13) ?
    C1 N1 C5 C4 . . . . 132.86(12) ?
    C2 N1 C1 O1 . . . . -178.37(12) ?
    C2 N1 C1 C12 . . . . 0.76(18) ?
    C2 N1 C5 C4 . . . . -52.98(14) ?
    C3 N2 C4 C5 . . . . -60.23(13) ?
    C3 N2 C6 C7 . . . . 66.31(14) ?
    C3 N2 C6 C11 . . . . -113.43(13) ?
    C4 N2 C3 C2 . . . . 60.86(13) ?
    C4 N2 C6 C7 . . . . -166.26(11) ?
    C4 N2 C6 C11 . . . . 14.00(16) ?
    C5 N1 C1 O1 . . . . -4.88(19) ?
    C5 N1 C1 C12 . . . . 174.25(11) ?
    C5 N1 C2 C3 . . . . 52.56(14) ?
    C6 N2 C3 C2 . . . . -168.28(10) ?
    C6 N2 C4 C5 . . . . 170.42(10) ?
    C6 C7 C8 C9 . . . . -2.28(19) ?
    C7 C6 C11 C10 . . . . 0.97(19) ?
    C7 C8 C9 O2 . . . . -178.98(11) ?
    C7 C8 C9 C10 . . . . 2.06(19) ?
    C8 C9 C10 C11 . . . . -0.36(19) ?
    C9 C10 C11 C6 . . . . -1.2(2) ?
    C11 C6 C7 C8 . . . . 0.74(18) ?
loop_
    _geom_hbond_atom_site_label_D
    _geom_hbond_atom_site_label_H
    _geom_hbond_atom_site_label_A
    _geom_hbond_site_symmetry_A
    _geom_hbond_distance_DH
    _geom_hbond_distance_HA
    _geom_hbond_distance_DA
    _geom_hbond_angle_DHA
    O2 H2 O1 1_565 0.82 1.88 2.6953(14) 170
_shelx_hkl_checksum     53179
_shelx_res_checksum     24817
_iucr_refine_instructions_details
;
TITL HSY-601 in P21/c #14
CELL 1.54184 6.13183 12.01064 14.8704 90 94.0251 90
ZERR 4 0.00019 0.0004 0.00049 0 0.003 0
LATT 1
SYMM -X,0.5+Y,0.5-Z
SFAC C H N O
UNIT 48 64 8 8
EQIV $1 +X,1+Y,+Z
EQIV $2 2-X,-0.5+Y,0.5-Z
L.S. 10
PLAN  10
HTAB O2 O1_$1
HTAB C11 O2_$2
REM reset to P21/c #14
BOND $H
MORE -1
fmap 2
acta
CONF
OMIT -3 1 3
OMIT 0 2 5
REM <HKL>J:/yathirajan%202013/HSY-601-MK/HSY-601.hkl</HKL>
WGHT    0.063000    0.249600
FVAR       9.34561
O1    4    0.764731   -0.033755    0.411801    11.00000    0.04953    0.02511 =
         0.04986   -0.00331   -0.00680    0.01191
O2    4    0.926393    0.805359    0.309038    11.00000    0.05235    0.02191 =
         0.03901    0.00059    0.00870   -0.00228
AFIX 147
H2    2    0.862638    0.851405    0.338335    11.00000   -1.50000
AFIX   0
N1    3    0.626008    0.139231    0.417582    11.00000    0.02681    0.02103 =
         0.03358   -0.00043   -0.00099    0.00337
N2    3    0.717636    0.371921    0.414907    11.00000    0.02149    0.02003 =
         0.03145   -0.00002   -0.00076    0.00300
C1    1    0.609531    0.031080    0.396314    11.00000    0.03961    0.02209 =
         0.02385    0.00152    0.00163    0.00322
C2    1    0.448582    0.220012    0.403492    11.00000    0.02286    0.02353 =
         0.04307   -0.00417   -0.00022    0.00268
AFIX  23
H2A   2    0.391422    0.238377    0.460847    11.00000   -1.20000
H2B   2    0.330940    0.187910    0.364857    11.00000   -1.20000
AFIX   0
C3    1    0.531220    0.324589    0.360375    11.00000    0.02566    0.02292 =
         0.04145    0.00061   -0.00712    0.00452
AFIX  23
H3A   2    0.575363    0.307207    0.300594    11.00000   -1.20000
H3B   2    0.414325    0.379051    0.354158    11.00000   -1.20000
AFIX   0
C4    1    0.895774    0.290946    0.421756    11.00000    0.02256    0.02320 =
         0.03229    0.00079   -0.00206    0.00477
AFIX  23
H4A   2    1.020297    0.322187    0.456900    11.00000   -1.20000
H4B   2    0.940707    0.273809    0.362050    11.00000   -1.20000
AFIX   0
C5    1    0.821452    0.185078    0.466522    11.00000    0.02808    0.02329 =
         0.03478    0.00233   -0.00447    0.00338
AFIX  23
H5A   2    0.938090    0.130409    0.468028    11.00000   -1.20000
H5B   2    0.789719    0.201200    0.528174    11.00000   -1.20000
AFIX   0
C6    1    0.774232    0.481493    0.387349    11.00000    0.02587    0.02090 =
         0.02386   -0.00130   -0.00284    0.00259
C7    1    0.627134    0.568319    0.397952    11.00000    0.02861    0.02487 =
         0.02942   -0.00035    0.00373    0.00482
AFIX  43
H7    2    0.495903    0.553991    0.423540    11.00000   -1.20000
AFIX   0
C8    1    0.673799    0.675750    0.370872    11.00000    0.03627    0.02263 =
         0.02895   -0.00153    0.00227    0.00775
AFIX  43
H8    2    0.571282    0.731918    0.376564    11.00000   -1.20000
AFIX   0
C9    1    0.871666    0.700463    0.335375    11.00000    0.03827    0.02042 =
         0.02332   -0.00113   -0.00232   -0.00086
C10   1    1.019409    0.614834    0.324742    11.00000    0.02738    0.02994 =
         0.03709    0.00076    0.00236   -0.00195
AFIX  43
H10   2    1.152317    0.629886    0.300755    11.00000   -1.20000
AFIX   0
C11   1    0.970207    0.506707    0.349683    11.00000    0.02459    0.02355 =
         0.03861   -0.00057    0.00126    0.00408
AFIX  43
H11   2    1.069974    0.450034    0.341083    11.00000   -1.20000
AFIX   0
C12   1    0.393656   -0.010106    0.353820    11.00000    0.05002    0.02287 =
         0.03542   -0.00118   -0.00800   -0.00178
AFIX 137
H12A  2    0.400993   -0.089154    0.344964    11.00000   -1.50000
H12B  2    0.363084    0.025983    0.296722    11.00000   -1.50000
H12C  2    0.279605    0.006662    0.392750    11.00000   -1.50000
AFIX   0
HKLF 4
REM  HSY-601 in P21/c #14
REM R1 =  0.0405 for    1944 Fo > 4sig(Fo)  and  0.0438 for all    2134 data
REM    147 parameters refined using      0 restraints
END
WGHT      0.0628      0.2533
REM Highest difference peak  0.219,  deepest hole -0.179,  1-sigma level  0.044
Q1    1   0.9290  0.6517  0.3242  11.00000  0.05    0.22
Q2    1   0.7030  0.5250  0.3856  11.00000  0.05    0.21
Q3    1   0.8521  0.2380  0.4438  11.00000  0.05    0.19
Q4    1   0.7329 -0.0060  0.3652  11.00000  0.05    0.19
Q5    1   0.7551  0.4352  0.4057  11.00000  0.05    0.19
Q6    1   0.8513  0.4927  0.3531  11.00000  0.05    0.18
Q7    1   0.8907  0.4980  0.3857  11.00000  0.05    0.18
Q8    1   0.6512  0.1100  0.3765  11.00000  0.05    0.17
Q9    1   0.6787  0.3759  0.4678  11.00000  0.05    0.17
Q10   1   0.8083  0.3344  0.4190  11.00000  0.05    0.17
;
