# Supplementary material for: 1-[4-(4-Hy­droxy­phen­yl)piperazin-1-yl]ethanone
Source: Acta Crystallogr Sect E Struct Rep Online. 2013 Oct 19;69(Pt 11):o1671. doi: 10.1107/S1600536813028031 (PMC3884329; doi:10.1107/S1600536813028031)
Supplement: Supplementary file 2 [file e-69-o1671-Isup2.hkl]

#
# h,k,l, Fc-squared, Fo-squared, sigma(Fo-squared), status flag
#
data_I
_shelx_refln_list_code          4
_shelx_F_calc_maximum      115.27
_exptl_crystal_F_000       472.00
_reflns_d_resolution_high  0.8093

loop_
 _space_group_symop_operation_xyz
 'x, y, z'
 '-x, y+1/2, -z+1/2'
 '-x, -y, -z'
 'x, -y-1/2, z-1/2'

_cell_length_a     6.1318
_cell_length_b    12.0106
_cell_length_c    14.8704
_cell_angle_alpha  90.000
_cell_angle_beta   94.025
_cell_angle_gamma  90.000

_shelx_F_squared_multiplier     1.000

loop_
 _refln_index_h
 _refln_index_k
 _refln_index_l
 _refln_F_squared_calc
 _refln_F_squared_meas
 _refln_F_squared_sigma
 _refln_observed_status
   1   0   0        126.74        124.54        12.61 o
   2   0   0        189.39        181.80         3.59 o
   3   0   0        497.30        551.23        22.49 o
   4   0   0         76.30         71.24         2.84 o
   5   0   0        122.07        108.97         3.33 o
   6   0   0         28.85         29.26         2.16 o
   7   0   0          4.31          2.29         0.78 o
   1   1   0         81.88         81.78         1.47 o
   2   1   0          1.62          1.41         0.25 o
   3   1   0        194.93        203.70         3.21 o
   4   1   0         59.55         72.41         2.44 o
   5   1   0          0.61          0.39         0.60 o
   6   1   0          8.57          7.74         1.46 o
   7   1   0          1.67          1.30         0.38 o
   0   2   0         28.51         20.30         0.63 o
   1   2   0        592.00        544.05         5.33 o
   2   2   0       1103.18       1168.26        13.63 o
   3   2   0        899.34        963.71        11.97 o
   4   2   0        286.87        320.71        17.51 o
   5   2   0        840.74        805.39         9.15 o
   6   2   0         28.46         29.05         2.20 o
   7   2   0         29.43         28.56         1.46 o
   1   3   0        286.59        267.41         2.29 o
   2   3   0        271.53        288.73         3.30 o
   3   3   0        238.40        241.77        10.25 o
   4   3   0         11.06          6.92         1.03 o
   5   3   0         64.58         56.88         1.76 o
   6   3   0         12.23         10.14         1.08 o
   7   3   0         11.75          9.11         0.79 o
   0   4   0       1302.80       1246.66        12.23 o
   1   4   0         36.07         44.59         1.09 o
   2   4   0         26.25         30.29         1.20 o
   3   4   0        435.69        504.00        24.57 o
   4   4   0          0.01          0.70         0.44 o
   5   4   0         76.84         66.61         1.88 o
   6   4   0        112.37        111.99         3.32 o
   7   4   0         13.48         13.43         0.92 o
   1   5   0       1007.62       1096.74        10.28 o
   2   5   0        219.02        251.18         5.50 o
   3   5   0          7.26          8.00         1.05 o
   4   5   0         33.18         26.65         2.04 o
   5   5   0         58.48         54.26         2.11 o
   6   5   0          0.12          0.04         0.50 o
   7   5   0         11.49         18.24         1.72 o
   0   6   0       4878.09       5412.12        29.98 o
   1   6   0         19.31         25.88         1.17 o
   2   6   0         41.50         57.00         1.73 o
   3   6   0          0.20          0.69         0.46 o
   4   6   0          2.69          2.95         0.43 o
   5   6   0         14.84         11.19         0.98 o
   6   6   0          4.35          5.42         0.92 o
   1   7   0        256.58        267.85         5.21 o
   2   7   0        145.80        162.99         2.98 o
   3   7   0         55.03         63.82         3.04 o
   4   7   0        710.70        742.21        13.54 o
   5   7   0          6.21          5.42         0.68 o
   6   7   0          0.10         -0.40         0.51 o
   0   8   0         51.90         44.57         3.27 o
   1   8   0         23.58         27.41         1.82 o
   2   8   0          3.48          3.95         0.76 o
   3   8   0        354.69        336.78         5.92 o
   4   8   0        198.11        176.85         4.49 o
   5   8   0        163.53        148.60         3.22 o
   6   8   0          7.94          5.68         0.75 o
   1   9   0        403.27        387.92        12.64 o
   2   9   0        316.41        304.01         4.33 o
   3   9   0        221.57        220.01         3.95 o
   4   9   0        109.54        100.99         2.85 o
   5   9   0         21.62         26.22         1.47 o
   0  10   0        541.22        523.05        20.88 o
   1  10   0        661.78        629.24        10.67 o
   2  10   0        186.95        184.05         4.69 o
   3  10   0         42.13         38.83         1.59 o
   4  10   0          0.19         -0.25         0.25 o
   5  10   0          7.30          7.95         0.73 o
   1  11   0         75.28         61.06         2.75 o
   2  11   0        145.77        127.95         4.19 o
   3  11   0          0.00          1.35         0.68 o
   4  11   0          4.62          5.65         0.64 o
   5  11   0         15.61         11.66         1.21 o
   0  12   0        251.82        247.20         6.30 o
   1  12   0         72.48         73.56         3.52 o
   2  12   0         19.44         20.24         1.48 o
   3  12   0          5.09          3.74         0.80 o
   4  12   0          2.73          3.20         0.52 o
   1  13   0          0.10         -0.02         0.51 o
   2  13   0          0.53          1.54         0.63 o
   3  13   0         30.32         36.40         1.50 o
   0  14   0          0.05          0.03         0.54 o
   1  14   0          0.24          0.79         0.51 o
   2  14   0         36.09         44.10         1.98 o
  -7   1   1         14.21         14.57         1.06 o
  -6   1   1          4.81          5.46         2.32 o
  -5   1   1         84.32         78.02         1.99 o
  -4   1   1        213.16        267.13         5.60 o
  -3   1   1         99.16        118.32         2.13 o
  -2   1   1         53.53         54.16         0.75 o
  -1   1   1       2718.39       2557.79         8.10 o
   0   1   1          9.80          9.47         0.44 o
   1   1   1         43.65         39.73         2.96 o
   2   1   1       1171.12       1149.71         7.04 o
   3   1   1         43.10         59.19         1.55 o
   4   1   1        178.16        177.20         3.86 o
   5   1   1        125.79        114.81         2.99 o
   6   1   1         47.67         46.17         2.10 o
   7   1   1          0.44          0.17         0.37 o
  -7   2   1          3.65          3.98         0.61 o
  -6   2   1         17.60         15.69         1.33 o
  -5   2   1       1250.18       1219.54        10.92 o
  -4   2   1         37.09         47.36         5.89 o
  -3   2   1          0.03          0.21         0.51 o
  -2   2   1        800.50        793.48         7.48 o
  -1   2   1        138.58        130.91         1.98 o
   0   2   1        136.32        133.68         1.27 o
   1   2   1         27.79         34.52         0.82 o
   2   2   1        382.64        402.01         3.28 o
   3   2   1       1288.79       1510.89        11.84 o
   4   2   1        367.49        368.01         7.02 o
   5   2   1        103.64        101.40         2.83 o
   6   2   1        559.71        525.00        19.31 o
   7   2   1          0.09          1.23         0.40 o
  -7   3   1         33.59         34.08         1.49 o
  -6   3   1        515.01        489.32         7.11 o
  -5   3   1        311.87        282.36         5.56 o
  -4   3   1         21.44         14.10         1.42 o
  -3   3   1         44.85         43.70         2.11 o
  -2   3   1        528.25        544.10         7.72 o
  -1   3   1        235.58        210.51         2.07 o
   0   3   1        567.65        546.74         4.31 o
   1   3   1        629.31        573.31         7.77 o
   2   3   1         15.11         15.31         0.55 o
   3   3   1        408.88        405.75        12.08 o
   4   3   1         91.24         87.48         3.50 o
   5   3   1        133.73        115.66         2.49 o
   6   3   1        218.12        216.37         4.67 o
   7   3   1         24.59         21.23         0.99 o
  -7   4   1          0.00         -0.39         0.39 o
  -6   4   1          3.28          2.25         0.58 o
  -5   4   1         64.00         54.07         1.69 o
  -4   4   1         26.06         22.59         2.53 o
  -3   4   1        941.68       1027.25        67.79 o
  -2   4   1       2904.35       3179.14        16.71 o
  -1   4   1        764.29        818.28         5.30 o
   0   4   1         97.36         89.05         1.29 o
   1   4   1         67.15         74.81         1.42 o
   2   4   1        315.55        340.29         3.81 o
   3   4   1       1740.78       1736.82        66.88 o
   4   4   1          8.51          8.21         1.14 o
   5   4   1         12.44         11.24         0.85 o
   6   4   1         51.88         44.44         2.62 o
   7   4   1         47.77         48.06         2.06 o
  -7   5   1          1.16          4.69         1.15 o
  -6   5   1          2.17          0.36         0.56 o
  -5   5   1         60.42         53.33         2.08 o
  -4   5   1         51.92         53.09         2.88 o
  -3   5   1        126.11        122.75         3.86 o
  -2   5   1         21.86         27.97         1.20 o
  -1   5   1       1118.03       1233.84         8.11 o
   0   5   1        370.81        382.97         3.78 o
   1   5   1          1.51          1.32         0.32 o
   2   5   1        300.75        310.43         3.46 o
   3   5   1        207.00        228.10         7.58 o
   4   5   1          9.17          7.22         1.13 o
   5   5   1        170.25        155.21         3.52 o
   6   5   1          7.08          5.70         0.97 o
   7   5   1         60.42         66.13         4.64 o
  -6   6   1         10.51         12.59         1.35 o
  -5   6   1         37.24         38.29         1.59 o
  -4   6   1        131.19        119.93         2.26 o
  -3   6   1          9.64         10.22         1.21 o
  -2   6   1         11.36         16.99         1.02 o
  -1   6   1        517.67        586.33         8.05 o
   0   6   1        229.51        247.74         4.55 o
   1   6   1        857.63        921.59        22.76 o
   2   6   1        213.99        212.74         3.16 o
   3   6   1         59.75         71.91         3.12 o
   4   6   1          8.43          8.31         0.68 o
   5   6   1        147.93        143.84         3.39 o
   6   6   1          9.80          9.79         1.17 o
  -6   7   1         27.17         29.84         1.85 o
  -5   7   1         53.54         53.12         2.05 o
  -4   7   1       1074.97       1027.11         8.97 o
  -3   7   1        145.14        129.56         4.32 o
  -2   7   1          1.93          1.51         0.48 o
  -1   7   1         40.29         43.13         4.39 o
   0   7   1         16.06         13.75         1.37 o
   1   7   1         68.69         67.79         2.64 o
   2   7   1         42.84         55.98         2.07 o
   3   7   1         30.57         30.98         2.13 o
   4   7   1        293.24        250.39         4.24 o
   5   7   1        122.32        109.55         2.89 o
   6   7   1          5.87          5.26         0.82 o
  -6   8   1          0.92          1.22         0.38 o
  -5   8   1          5.15          1.67         0.42 o
  -4   8   1        191.25        185.06         4.83 o
  -3   8   1        175.69        169.68         2.90 o
  -2   8   1        219.55        221.03        10.82 o
  -1   8   1         19.79         15.62         1.42 o
   0   8   1         71.04         53.94         2.58 o
   1   8   1          5.62          5.76         0.92 o
   2   8   1         43.91         41.36         2.30 o
   3   8   1       1211.59       1227.33        22.96 o
   4   8   1         48.17         32.13         1.96 o
   5   8   1         40.24         40.06         1.68 o
   6   8   1          2.36          1.03         0.36 o
  -6   9   1          3.53          4.39         0.78 o
  -5   9   1         11.76          7.72         0.85 o
  -4   9   1         13.80         12.91         1.05 o
  -3   9   1          1.27          1.16         0.49 o
  -2   9   1         18.72         18.43         1.08 o
  -1   9   1       1055.38        978.45        11.72 o
   0   9   1         16.61         13.25         1.38 o
   1   9   1        264.38        257.43        12.24 o
   2   9   1        236.20        227.67         5.31 o
   3   9   1          1.20          0.47         0.47 o
   4   9   1         60.16         60.25         2.21 o
   5   9   1         15.90         18.05         1.54 o
  -5  10   1         25.75         25.55         1.24 o
  -4  10   1          6.24          5.12         0.56 o
  -3  10   1        237.30        224.83         5.08 o
  -2  10   1        853.94        806.49        10.79 o
  -1  10   1        453.16        441.79        20.01 o
   0  10   1          1.31          0.69         0.45 o
   1  10   1        401.72        405.60         7.28 o
   2  10   1        279.75        277.73         6.79 o
   3  10   1        139.67        136.33         2.99 o
   4  10   1          2.57          2.40         0.48 o
   5  10   1          0.56          1.78         0.44 o
  -4  11   1          1.56          1.58         0.57 o
  -3  11   1         49.25         48.63         2.30 o
  -2  11   1         11.04         12.44         1.25 o
  -1  11   1          8.74          3.36         0.89 o
   0  11   1        102.15         98.44         2.92 o
   1  11   1        312.73        308.02         6.16 o
   2  11   1        233.50        226.77         6.32 o
   3  11   1          5.44          6.07         0.74 o
   4  11   1          4.42          5.01         0.63 o
   5  11   1         14.73         21.78         1.61 o
  -4  12   1          8.23         11.40         0.98 o
  -3  12   1          3.81          6.12         0.81 o
  -2  12   1          4.56          4.89         0.77 o
  -1  12   1         72.42         67.62         3.38 o
   0  12   1         74.50         73.22         4.58 o
   1  12   1         43.38         37.59         2.58 o
   2  12   1          0.29          0.19         0.53 o
   3  12   1         41.77         39.03         2.25 o
   4  12   1          2.27          1.81         0.65 o
  -3  13   1         45.68         50.20         1.73 o
  -2  13   1         25.95         24.51         1.81 o
  -1  13   1         84.73         84.49         3.49 o
   0  13   1         14.49         12.62         1.10 o
   1  13   1          4.19          3.87         0.83 o
   2  13   1          7.29          9.66         1.20 o
   3  13   1         64.82         84.13         2.23 o
  -2  14   1         39.27         41.00         1.91 o
  -1  14   1          8.03          6.44         1.15 o
   0  14   1          0.48          1.35         0.38 o
   1  14   1          1.30          1.05         0.79 o
   2  14   1          0.08         -0.01         0.34 o
  -7   0   2         72.57         78.27         4.26 o
  -6   0   2         15.94         20.65         2.85 o
  -5   0   2         16.25         14.22         1.49 o
  -4   0   2        193.87        218.32        13.27 o
  -3   0   2         18.80         20.49         1.81 o
  -2   0   2       1131.08       1226.61         6.02 o
   0   0   2       1027.76        963.64         9.12 o
   2   0   2       3098.15       3069.83        11.65 o
   3   0   2        188.91        186.22         3.24 o
   4   0   2        244.39        275.37         8.70 o
   5   0   2         23.41         27.23         2.06 o
   6   0   2         53.97         54.68         2.36 o
   7   0   2         24.95         33.14         2.64 o
  -7   1   2         21.59         26.52         1.77 o
  -6   1   2         27.17         23.22         1.62 o
  -5   1   2         20.35         19.81         1.26 o
  -4   1   2          9.32         11.55         1.21 o
  -3   1   2        581.09        676.82         5.11 o
  -2   1   2        601.01        606.68         3.44 o
   0   1   2        620.16        562.85         4.77 o
   1   1   2        128.49        124.62         2.63 o
   2   1   2       1604.18       1656.57        32.57 o
   3   1   2         38.74         46.28         1.73 o
   4   1   2        152.92        152.89         3.66 o
   5   1   2         68.74         62.63         2.60 o
   6   1   2         27.71         26.55         1.46 o
   7   1   2          2.68          2.21         0.51 o
  -7   2   2          5.54          5.73         1.21 o
  -6   2   2         84.28         76.55         2.86 o
  -5   2   2        107.18         96.58         3.19 o
  -4   2   2        159.20        145.06         4.29 o
  -3   2   2        759.54        799.05        18.67 o
  -2   2   2        780.02        779.53         6.45 o
  -1   2   2         62.97         92.95         1.73 o
   0   2   2          0.09          1.46         0.22 o
   1   2   2         16.09         17.09         0.65 o
   2   2   2        214.16        206.85         2.31 o
   3   2   2        817.66        893.26         7.28 o
   4   2   2        276.48        257.36         5.97 o
   5   2   2        326.12        327.10         5.14 o
   6   2   2        293.63        301.07        11.79 o
   7   2   2          8.45          9.00         0.94 o
  -7   3   2          0.00         -0.17         0.36 o
  -6   3   2          0.00          0.22         0.53 o
  -5   3   2         52.86         52.09         2.05 o
  -4   3   2          6.88          8.93         1.13 o
  -3   3   2         78.24         62.40         3.42 o
  -2   3   2         41.91         41.31         0.86 o
  -1   3   2        223.31        206.66         1.62 o
   0   3   2        423.69        395.63         3.62 o
   1   3   2         62.29         58.65         1.14 o
   2   3   2       2110.55       2219.69        24.54 o
   3   3   2          0.57          1.55         0.43 o
   4   3   2         68.48         63.84         3.08 o
   5   3   2         17.28         14.36         1.11 o
   6   3   2         17.33         16.82         1.63 o
   7   3   2          0.88          2.36         1.14 o
  -7   4   2          0.01         -0.16         0.32 o
  -6   4   2        119.73        106.53         3.30 o
  -5   4   2        123.19        114.80         2.47 o
  -4   4   2         35.65         34.02         2.23 o
  -3   4   2        211.42        207.75         5.87 o
  -2   4   2       2570.00       2797.96        12.83 o
  -1   4   2         15.07         18.52         0.58 o
   0   4   2          4.77          7.04         0.45 o
   1   4   2         42.23         48.43         1.05 o
   2   4   2       1881.69       2099.00        40.06 o
   3   4   2         26.68         35.45         2.04 o
   4   4   2         20.05         21.88         2.05 o
   5   4   2         37.72         33.78         1.49 o
   6   4   2        114.79        106.69         3.98 o
   7   4   2          0.17          0.22         0.24 o
  -6   5   2          3.75          2.33         0.71 o
  -5   5   2          6.04          4.72         0.72 o
  -4   5   2         18.41         17.26         1.64 o
  -3   5   2         39.94         53.88         3.50 o
  -2   5   2         21.05         17.90         0.91 o
  -1   5   2       1860.95       1998.05         9.43 o
   0   5   2        566.71        618.06         5.40 o
   1   5   2          0.70          0.60         0.24 o
   2   5   2        371.92        424.49         5.80 o
   3   5   2          0.02          1.99         1.50 o
   4   5   2          5.15          4.20         0.90 o
   5   5   2          1.45          2.58         0.51 o
   6   5   2          1.02          0.89         0.70 o
   7   5   2          3.63          2.82         0.68 o
  -6   6   2          6.78          7.62         0.84 o
  -5   6   2        238.54        237.25         4.80 o
  -4   6   2          6.62          8.49         0.62 o
  -3   6   2          0.22          0.40         0.44 o
  -2   6   2         10.71          8.13         0.74 o
  -1   6   2        859.58        981.88        19.93 o
   0   6   2          4.55          5.96         0.60 o
   1   6   2        556.81        605.01         5.68 o
   2   6   2        408.96        410.69         7.67 o
   3   6   2         35.01         28.97         2.00 o
   4   6   2          4.40          4.61         0.51 o
   5   6   2         33.43         34.40         1.66 o
   6   6   2          7.77          9.98         2.50 o
  -6   7   2          0.37          0.90         0.36 o
  -5   7   2        117.43        118.01         2.65 o
  -4   7   2          4.05          3.83         0.46 o
  -3   7   2        388.64        385.34         7.45 o
  -2   7   2          8.96         10.93         0.91 o
  -1   7   2        147.12        182.39         4.24 o
   0   7   2        169.00        172.97         4.31 o
   1   7   2          0.88          0.49         0.36 o
   2   7   2        927.55        942.08         8.50 o
   3   7   2          6.56          5.67         0.97 o
   4   7   2         10.27         11.41         0.82 o
   5   7   2         25.29         29.44         1.50 o
   6   7   2         36.69         40.83         2.96 o
  -6   8   2          3.17          4.85         1.21 o
  -5   8   2          5.83         10.89         0.90 o
  -4   8   2          0.86          0.67         0.33 o
  -3   8   2        278.47        268.35         8.31 o
  -2   8   2          1.84          3.16         1.11 o
  -1   8   2        168.86        147.57         4.33 o
   0   8   2          6.59          7.53         1.02 o
   1   8   2         41.75         38.50         2.22 o
   2   8   2          0.36          0.66         0.36 o
   3   8   2        460.11        451.81        12.31 o
   4   8   2         11.07         15.10         1.35 o
   5   8   2        197.17        178.99         3.47 o
   6   8   2         67.72         65.50         2.53 o
  -6   9   2         10.63          8.76         1.09 o
  -5   9   2          0.46         -0.05         0.29 o
  -4   9   2        164.83        167.30         3.98 o
  -3   9   2        237.55        219.75         4.22 o
  -2   9   2        182.16        180.95         4.34 o
  -1   9   2          0.60          0.11         0.52 o
   0   9   2        376.27        393.85         8.82 o
   1   9   2        155.31        142.80         5.99 o
   2   9   2        727.08        757.66        11.15 o
   3   9   2        100.77         94.06         2.83 o
   4   9   2        116.85        116.24         3.46 o
   5   9   2          1.65          1.34         0.38 o
  -5  10   2          2.81          2.53         0.53 o
  -4  10   2         40.32         40.29         1.75 o
  -3  10   2         28.45         28.13         1.82 o
  -2  10   2        491.92        498.41         9.66 o
  -1  10   2         22.18         18.81         1.81 o
   0  10   2        176.46        181.80         5.67 o
   1  10   2          0.00         -0.21         0.57 o
   2  10   2       1036.82       1008.46        12.37 o
   3  10   2        111.03        110.38         3.04 o
   4  10   2         25.55         26.01         1.57 o
   5  10   2          7.91          8.95         0.72 o
  -4  11   2         73.48         74.03         2.40 o
  -3  11   2         14.20         14.10         1.29 o
  -2  11   2        231.06        203.09         4.84 o
  -1  11   2        400.26        379.89        18.26 o
   0  11   2          1.36          1.14         0.38 o
   1  11   2         48.84         46.33         2.38 o
   2  11   2         11.56          8.03         1.30 o
   3  11   2         48.98         47.90         1.66 o
   4  11   2          4.90          5.51         0.66 o
  -4  12   2          9.37         11.63         0.92 o
  -3  12   2          0.02          0.62         0.42 o
  -2  12   2          0.57          1.13         0.53 o
  -1  12   2         26.24         19.03         1.83 o
   0  12   2         32.00         32.39         1.66 o
   1  12   2        280.74        280.16         7.21 o
   2  12   2         41.69         39.35         2.04 o
   3  12   2          3.81          6.61         0.76 o
   4  12   2          2.54          1.89         0.43 o
  -3  13   2         54.68         68.49         2.27 o
  -2  13   2          2.60          3.53         0.79 o
  -1  13   2         17.47         15.11         2.28 o
   0  13   2         48.61         47.32         1.77 o
   1  13   2          6.51          6.36         1.03 o
   2  13   2          0.17          0.52         0.52 o
   3  13   2        155.11        176.84         3.11 o
  -2  14   2        118.52        142.40         3.48 o
  -1  14   2         38.05         44.25         2.11 o
   0  14   2          1.52          2.97         0.48 o
   1  14   2          3.57          3.37         0.64 o
   2  14   2          3.46          3.28         0.56 o
  -7   1   3          2.73          1.93         0.61 o
  -6   1   3        190.37        188.72         4.39 o
  -5   1   3          1.56          1.08         0.62 o
  -4   1   3         24.40         19.79         1.56 o
  -2   1   3         74.72         81.26         0.91 o
  -1   1   3        808.82        838.94         4.36 o
   0   1   3       1558.49       1332.33        16.99 o
   1   1   3       2274.02       2347.88        14.81 o
   2   1   3        132.70        140.48         2.42 o
   3   1   3         14.42          9.78         0.83 o
   4   1   3        690.42        677.37        47.29 o
   5   1   3         59.15         55.95         3.25 o
   6   1   3          9.81         10.87         0.83 o
   7   1   3         11.76         11.51         1.03 o
  -7   2   3        179.75        195.92         4.51 o
  -6   2   3         10.84         14.93         1.11 o
  -5   2   3          1.47          2.06         0.50 o
  -4   2   3        627.47        609.88        25.46 o
  -3   2   3         57.36         82.88         1.90 o
  -2   2   3         33.18         24.35         0.79 o
  -1   2   3       1281.21       1174.66        22.03 o
   0   2   3        256.78        253.53         2.69 o
   1   2   3        500.41        517.91         5.72 o
   2   2   3       1642.74       1691.84        25.53 o
   3   2   3        260.63        269.92         5.64 o
   4   2   3        874.40        944.56        37.32 o
   5   2   3        641.33        624.79         7.06 o
   6   2   3         62.58         61.65         2.68 o
   7   2   3          0.14          0.33         0.58 o
  -7   3   3         10.42          8.02         1.20 o
  -6   3   3        531.42        527.48         5.55 o
  -5   3   3         74.90         69.39         2.39 o
  -4   3   3        393.23        357.69        10.75 o
  -3   3   3        117.15        140.17         3.08 o
  -2   3   3        130.65        129.82         1.86 o
  -1   3   3       4557.33       4404.42        17.04 o
   0   3   3       1615.65       1597.23        21.64 o
   1   3   3        316.52        310.65         5.78 o
   2   3   3         30.51         31.24         1.04 o
   3   3   3        103.29        125.26         2.96 o
   4   3   3          1.93          1.70         1.62 o
   5   3   3        157.98        131.21         2.94 o
   6   3   3         64.22         58.00         3.74 o
   7   3   3         15.38         15.58         1.63 o
  -7   4   3          7.70         10.66         1.38 o
  -6   4   3         14.38         12.76         0.89 o
  -5   4   3         18.70         19.90         0.96 o
  -4   4   3        316.22        314.01         5.52 o
  -3   4   3        494.98        506.29         7.76 o
  -2   4   3        526.12        533.72         6.35 o
  -1   4   3         23.60         16.40         0.75 o
   0   4   3        485.85        520.93        11.91 o
   1   4   3        238.54        245.31         4.16 o
   2   4   3        432.92        527.65         6.10 o
   3   4   3        187.59        196.24         4.85 o
   4   4   3         26.86         25.74         2.04 o
   5   4   3        138.77        120.83         2.79 o
   6   4   3         19.05         17.68         1.60 o
   7   4   3         20.06         17.12         1.57 o
  -6   5   3        137.89        135.61         3.05 o
  -5   5   3         88.79         82.35         2.71 o
  -4   5   3          2.96          7.20         1.11 o
  -3   5   3       1559.42       1558.45        20.75 o
  -2   5   3        508.87        591.18         9.19 o
  -1   5   3         24.73         29.71         0.94 o
   0   5   3         11.45         13.54         1.07 o
   1   5   3         13.79         15.50         0.77 o
   2   5   3         74.37         85.04         3.21 o
   3   5   3         11.73          9.14         0.86 o
   4   5   3         51.18         49.31         1.48 o
   5   5   3          8.12          6.65         0.76 o
   6   5   3         13.23         18.37         1.56 o
  -6   6   3         10.34         11.59         1.63 o
  -5   6   3         60.17         60.58         2.15 o
  -4   6   3         19.93         17.52         0.88 o
  -3   6   3        181.59        177.28         4.95 o
  -2   6   3         44.68         51.72         1.63 o
  -1   6   3        206.63        216.67         3.91 o
   0   6   3         44.65         64.45         1.98 o
   1   6   3        215.24        212.57         3.79 o
   2   6   3        255.92        233.88         5.02 o
   3   6   3          2.32          0.75         0.31 o
   4   6   3         14.28         16.81         1.07 o
   5   6   3         17.34         16.65         1.15 o
   6   6   3         14.56         13.79         1.28 o
  -6   7   3          5.91          6.02         0.85 o
  -5   7   3         33.33         31.60         1.37 o
  -4   7   3        106.68         97.43         2.27 o
  -3   7   3       1225.24       1141.64        20.26 o
  -2   7   3         15.93         13.32         1.02 o
  -1   7   3        495.24        498.18         7.08 o
   0   7   3         19.07         24.06         1.35 o
   1   7   3         66.95         72.65         2.28 o
   2   7   3        332.65        332.78         5.11 o
   3   7   3        392.80        373.08         7.36 o
   4   7   3        286.86        257.97         4.60 o
   5   7   3         32.62         28.24         1.45 o
   6   7   3          4.76          4.09         0.66 o
  -6   8   3         54.93         64.13         2.24 o
  -5   8   3          0.15          1.21         0.38 o
  -4   8   3        134.57        110.10         2.63 o
  -3   8   3        296.63        297.52         6.24 o
  -2   8   3          2.43          2.39         0.61 o
  -1   8   3          4.70          2.17         0.65 o
   0   8   3         66.23         66.08         2.99 o
   1   8   3         26.64         23.79         1.65 o
   2   8   3        221.86        215.85         6.30 o
   3   8   3         17.45         16.04         1.17 o
   4   8   3        589.80        562.78        10.87 o
   5   8   3          7.88         12.01         1.09 o
   6   8   3          1.16          1.77         0.56 o
  -5   9   3         22.66         23.86         1.40 o
  -4   9   3         96.76         91.36         3.62 o
  -3   9   3         46.07         41.16         1.84 o
  -2   9   3          1.43          1.19         0.81 o
  -1   9   3         95.10        101.29        18.15 o
   0   9   3          5.43          4.70         0.69 o
   1   9   3       1241.92       1174.92        18.19 o
   2   9   3        131.98        131.87         3.90 o
   3   9   3         26.78         23.57         1.66 o
   4   9   3         26.68         25.68         1.65 o
   5   9   3        134.84        143.23         3.24 o
  -5  10   3         18.75         17.31         1.20 o
  -4  10   3        112.74        118.29         2.82 o
  -3  10   3         22.58         23.70         2.01 o
  -2  10   3        662.25        592.37        10.15 o
  -1  10   3        159.76        169.30         7.19 o
   0  10   3        289.26        312.99         9.55 o
   1  10   3        128.70        110.52         4.56 o
   2  10   3        478.38        447.22         9.09 o
   3  10   3         93.42         97.25         3.25 o
   4  10   3          2.62          3.15         0.61 o
   5  10   3          4.43          4.96         0.52 o
  -4  11   3          1.18          1.31         0.36 o
  -3  11   3         51.99         49.05         2.29 o
  -2  11   3         49.92         32.92         2.47 o
  -1  11   3         68.10         68.65         3.47 o
   0  11   3         95.34         91.06         2.80 o
   1  11   3         25.76         27.60         1.85 o
   2  11   3         74.81         74.56         3.70 o
   3  11   3          0.24          0.56         0.33 o
   4  11   3         57.83         59.08         1.99 o
  -4  12   3          0.00          0.38         0.46 o
  -3  12   3          7.41          6.65         0.80 o
  -2  12   3         45.95         51.28         2.31 o
  -1  12   3         44.01         40.92         2.61 o
   0  12   3         87.60         93.03         3.52 o
   1  12   3        149.99        145.83         4.05 o
   2  12   3         54.19         56.67         3.07 o
   3  12   3          0.44          0.21         0.31 o
   4  12   3         11.73         11.44         0.89 o
  -3  13   3         11.13         13.23         1.11 o
  -2  13   3         53.06         64.23         2.85 o
  -1  13   3         11.73         13.69         1.40 o
   0  13   3          9.53          8.69         1.17 o
   1  13   3         63.98         61.30         4.09 o
   2  13   3          5.71          4.13         0.76 o
   3  13   3         39.25         39.14         1.64 o
  -2  14   3          0.30          0.66         0.33 o
  -1  14   3          0.98          1.08         0.41 o
   0  14   3          0.70          0.93         0.32 o
   1  14   3          7.03          6.04         0.81 o
   2  14   3          6.85          7.27         0.93 o
  -7   0   4         60.05         58.53         3.66 o
  -6   0   4        234.79        236.63         8.66 o
  -5   0   4        181.11        172.37         5.22 o
  -4   0   4          4.59          5.94         1.21 o
  -3   0   4       1790.57       1915.56        12.34 o
  -2   0   4       1506.12       1536.46         8.88 o
  -1   0   4      13287.64      11449.46        31.23 o
   1   0   4        121.30        156.53         2.44 o
   2   0   4        744.19        851.65        21.10 o
   3   0   4          5.23          7.97         0.96 o
   4   0   4          9.17          7.37         1.52 o
   5   0   4          6.61          4.80         1.36 o
   6   0   4         31.79         31.57         3.25 o
   7   0   4        128.68        145.12         4.40 o
  -7   1   4          1.64          2.09         0.61 o
  -6   1   4          6.01          7.50         1.31 o
  -5   1   4          3.24          2.55         0.44 o
  -4   1   4         59.36         69.33         2.99 o
  -3   1   4         25.24         22.74         1.44 o
  -2   1   4        146.29        147.53         3.46 o
  -1   1   4        604.18        583.41         6.83 o
   0   1   4      11255.69       9472.54       150.10 o
   1   1   4       3619.75       3580.28        12.44 o
   2   1   4        158.76        186.07         3.48 o
   3   1   4          0.98         -0.07         0.34 o
   4   1   4        335.91        328.89         6.74 o
   5   1   4        140.25        130.82         4.86 o
   6   1   4          4.97          5.30         1.05 o
   7   1   4         58.03         62.17         2.42 o
  -7   2   4          5.44          3.69         0.73 o
  -6   2   4         33.74         32.25         1.61 o
  -5   2   4        219.33        197.12         3.50 o
  -4   2   4        102.31        100.04         9.27 o
  -3   2   4          0.60          0.49         0.30 o
  -2   2   4         41.22         48.28         1.31 o
  -1   2   4        852.88        838.96        14.89 o
   0   2   4       1835.46       1885.22         7.99 o
   1   2   4       2231.39       2126.92        22.80 o
   2   2   4       1069.82       1172.36         9.21 o
   3   2   4        427.74        430.22        10.42 o
   4   2   4         11.39          9.68         1.03 o
   5   2   4        938.74        913.95        20.76 o
   6   2   4         12.50         15.27         1.21 o
   7   2   4         69.04         75.02         3.39 o
  -7   3   4         33.11         33.24         1.70 o
  -6   3   4          1.03          2.02         0.49 o
  -5   3   4         96.56        105.06         2.37 o
  -4   3   4         14.38         13.53         1.15 o
  -3   3   4        398.42        402.55         5.34 o
  -2   3   4        127.09        111.42         2.08 o
  -1   3   4         10.83          7.89         0.47 o
   0   3   4        348.13        328.94         3.57 o
   1   3   4        372.67        384.47         3.05 o
   2   3   4         54.95         64.60         1.68 o
   3   3   4        312.71        348.79        12.71 o
   4   3   4        224.96        223.28         5.87 o
   5   3   4         19.00         22.34         1.40 o
   6   3   4         60.89         53.54         2.22 o
   7   3   4          0.14         -0.22         0.45 o
  -6   4   4         30.19         32.67         1.76 o
  -5   4   4        195.51        175.13         3.08 o
  -4   4   4        212.92        214.56         6.42 o
  -3   4   4          0.30          0.64         0.34 o
  -2   4   4         12.26         12.72         0.69 o
  -1   4   4        353.45        406.78         4.32 o
   0   4   4        995.27       1047.55         8.51 o
   1   4   4          6.60          8.17         0.55 o
   2   4   4        137.44        183.12         3.63 o
   3   4   4        274.91        349.10         6.38 o
   4   4   4         60.57         49.72         3.21 o
   5   4   4         49.00         37.79         1.61 o
   6   4   4         43.57         40.29         2.35 o
  -6   5   4          3.96          5.91         1.08 o
  -5   5   4         87.08         80.40         2.04 o
  -4   5   4          0.30          0.49         0.38 o
  -3   5   4        162.33        165.20         3.26 o
  -2   5   4        553.11        584.82         5.36 o
  -1   5   4         92.71         99.39         1.86 o
   0   5   4       1232.30       1352.43        17.33 o
   1   5   4         11.83          8.85         0.60 o
   2   5   4        107.32        112.64         2.35 o
   3   5   4        105.01        150.53         7.98 o
   4   5   4         13.88         17.17         1.48 o
   5   5   4         23.69         23.44         1.34 o
   6   5   4         23.01         21.22         1.95 o
  -6   6   4          0.48          0.90         0.99 o
  -5   6   4         18.52         17.95         1.16 o
  -4   6   4        263.93        253.91         4.39 o
  -3   6   4        245.51        228.10         4.58 o
  -2   6   4         79.17         75.08         2.03 o
  -1   6   4        244.41        241.46         4.62 o
   0   6   4        969.48       1027.63        16.84 o
   1   6   4          1.02          1.48         0.42 o
   2   6   4        124.11        140.41         2.80 o
   3   6   4          3.23          5.37         0.72 o
   4   6   4         37.61         38.13         1.79 o
   5   6   4         12.29         12.66         0.98 o
   6   6   4          2.94          4.20         0.71 o
  -6   7   4          0.71          1.10         1.02 o
  -5   7   4         24.16         26.06         1.22 o
  -4   7   4        643.14        644.61         7.04 o
  -3   7   4         37.51         40.18         2.46 o
  -2   7   4          6.94          8.33         1.01 o
  -1   7   4          0.13          0.37         0.26 o
   0   7   4          0.14          0.37         0.35 o
   1   7   4        549.95        558.21         5.69 o
   2   7   4        171.78        174.92         4.40 o
   3   7   4        296.21        292.41         6.95 o
   4   7   4         35.60         27.29         1.73 o
   5   7   4         43.57         42.33         1.71 o
   6   7   4          0.05         -0.38         0.38 o
  -6   8   4          0.18          1.03         0.54 o
  -5   8   4         37.94         38.04         1.58 o
  -4   8   4          0.12          0.68         0.40 o
  -3   8   4         26.85         25.37         1.70 o
  -2   8   4          0.93          1.37         0.52 o
  -1   8   4          8.84         11.81         1.33 o
   0   8   4         77.21         83.94         2.74 o
   1   8   4        514.63        504.69         6.77 o
   2   8   4         30.63         31.01         1.73 o
   3   8   4         72.52         71.56         3.08 o
   4   8   4        144.67        152.47         5.28 o
   5   8   4        211.41        201.83         4.06 o
   6   8   4         22.98         21.15         1.64 o
  -5   9   4          0.00          0.79         0.38 o
  -4   9   4          0.50          2.82         0.55 o
  -3   9   4        336.58        321.60        10.50 o
  -2   9   4        178.00        173.41         4.34 o
  -1   9   4         27.07         19.52         1.40 o
   0   9   4         20.09         21.33         1.52 o
   1   9   4       1802.86       1696.69        13.45 o
   2   9   4        138.54        124.52         4.73 o
   3   9   4        148.93        157.86        15.84 o
   4   9   4          9.27          7.54         1.11 o
   5   9   4        187.56        206.58         4.51 o
  -5  10   4          0.15          0.14         0.35 o
  -4  10   4         51.12         45.31         1.72 o
  -3  10   4         23.65         19.70         1.31 o
  -2  10   4         26.76         21.22         1.98 o
  -1  10   4        266.10        317.32        12.15 o
   0  10   4         21.86         28.54         1.78 o
   1  10   4          7.94          8.74         1.36 o
   2  10   4         56.34         59.21         3.33 o
   3  10   4         29.47         25.22         1.67 o
   4  10   4          4.48          3.86         0.64 o
   5  10   4          6.88          7.02         1.09 o
  -4  11   4          2.09          2.75         0.64 o
  -3  11   4         21.20         22.17         1.55 o
  -2  11   4          0.65          3.88         0.73 o
  -1  11   4        296.17        282.49        12.76 o
   0  11   4        658.79        633.64        13.60 o
   1  11   4          1.99          2.58         0.68 o
   2  11   4        344.09        335.08         7.72 o
   3  11   4          1.29          0.37         0.41 o
   4  11   4         56.16         57.61         1.90 o
  -4  12   4         31.12         44.26         2.30 o
  -3  12   4          0.01         -0.39         0.42 o
  -2  12   4          6.53          9.62         1.04 o
  -1  12   4         18.93         17.63         1.74 o
   0  12   4          1.48          1.56         0.52 o
   1  12   4         95.61         93.31         3.19 o
   2  12   4         52.31         45.91         2.71 o
   3  12   4         47.93         46.78         1.81 o
  -3  13   4         50.37         57.31         1.75 o
  -2  13   4         12.12         17.46         1.49 o
  -1  13   4          0.00         -0.22         0.53 o
   0  13   4         81.61         85.73         4.60 o
   1  13   4          0.02          0.88         0.85 o
   2  13   4          9.43         11.37         1.16 o
   3  13   4         10.32         15.51         1.39 o
  -1  14   4         13.87         13.84         1.94 o
   0  14   4          6.28          9.34         0.73 o
   1  14   4          7.66         11.51         1.34 o
  -7   1   5          0.42          0.54         0.63 o
  -6   1   5         47.07         47.73         2.77 o
  -5   1   5         94.30         97.67         2.28 o
  -4   1   5         21.68         18.21         2.34 o
  -3   1   5         22.45         28.89         1.44 o
  -2   1   5        402.79        402.59         6.23 o
  -1   1   5       1219.36       1145.45        17.23 o
   0   1   5          0.14          0.78         0.16 o
   1   1   5        643.57        665.96        11.90 o
   2   1   5          9.50          5.78         1.21 o
   3   1   5         85.48        107.82         2.55 o
   4   1   5         64.89         67.67         2.83 o
   5   1   5        112.78         93.30         4.17 o
   6   1   5         43.24         44.65         2.67 o
   7   1   5         14.59         10.87         1.20 o
  -7   2   5         39.80         39.92         1.96 o
  -6   2   5        208.68        221.85         5.42 o
  -5   2   5         25.57         31.28         1.21 o
  -4   2   5         11.43         10.40         1.90 o
  -3   2   5        164.96        136.76         3.27 o
  -2   2   5         96.99        118.98         2.54 o
  -1   2   5        643.04        655.85        16.83 o
   1   2   5        379.74        394.09         4.64 o
   2   2   5        961.68       1036.43         9.49 o
   3   2   5       1846.43       2120.68        23.86 o
   4   2   5        134.25        142.14         5.80 o
   5   2   5        279.92        268.91         5.67 o
   6   2   5        217.84        217.39         5.79 o
   7   2   5         17.39         15.63         1.45 o
  -7   3   5         24.63         26.01         1.86 o
  -6   3   5        113.21        118.38         2.86 o
  -5   3   5        652.06        607.82         6.71 o
  -4   3   5         45.66         48.08         2.73 o
  -3   3   5          8.66          7.06         0.67 o
  -2   3   5        305.02        300.88         5.52 o
  -1   3   5        259.10        236.98         3.00 o
   0   3   5       1157.75       1127.24         7.06 o
   1   3   5        187.89        181.59         3.83 o
   2   3   5         49.62         57.28         2.24 o
   3   3   5          0.10          0.32         0.34 o
   4   3   5        102.08         99.38         9.72 o
   5   3   5          3.01          3.39         0.59 o
   6   3   5         19.77         24.92         1.90 o
  -6   4   5         31.82         38.65         1.59 o
  -5   4   5        238.37        234.94         3.85 o
  -4   4   5        543.94        555.48         8.93 o
  -3   4   5        605.34        568.96         6.88 o
  -2   4   5        392.12        454.68         9.78 o
  -1   4   5          7.10          6.76         0.55 o
   0   4   5          5.58          2.71         0.45 o
   1   4   5         53.76         54.85         2.20 o
   2   4   5         11.10         10.25         0.65 o
   3   4   5         96.98        105.50         3.12 o
   4   4   5          0.34          2.03         0.43 o
   5   4   5          0.74          0.02         0.28 o
   6   4   5          0.52          0.01         0.32 o
  -6   5   5         17.24         19.13         1.25 o
  -5   5   5          0.01         -0.05         0.36 o
  -4   5   5          5.14          6.74         0.54 o
  -3   5   5          0.71          0.94         0.39 o
  -2   5   5         74.40         81.92         2.11 o
  -1   5   5       3737.67       3852.14        20.40 o
   0   5   5        124.24        127.85         2.84 o
   1   5   5         34.45         31.79         1.81 o
   2   5   5         98.45         97.22         2.78 o
   3   5   5          2.08          1.66         0.51 o
   4   5   5         12.58         11.77         0.88 o
   5   5   5         22.45         19.92         1.45 o
   6   5   5          0.22          0.16         0.36 o
  -6   6   5          5.63          4.04         0.94 o
  -5   6   5          0.16         -0.16         0.46 o
  -4   6   5        685.15        647.90         7.19 o
  -3   6   5         23.47         23.42         1.35 o
  -2   6   5         69.55         69.93         2.05 o
  -1   6   5        142.01        138.96         3.59 o
   0   6   5          9.91         12.02         0.97 o
   1   6   5         67.67         66.70         2.52 o
   2   6   5        296.54        288.06         6.28 o
   3   6   5          6.00          6.91         0.86 o
   4   6   5          3.14          3.01         0.57 o
   5   6   5         54.85         58.40         1.84 o
   6   6   5          7.34          6.90         1.46 o
  -6   7   5         46.09         56.81         4.77 o
  -5   7   5          1.16          0.39         0.54 o
  -4   7   5        361.14        354.16         7.28 o
  -3   7   5          4.16          5.60         0.62 o
  -2   7   5        236.26        239.72         4.60 o
  -1   7   5          1.84          1.31         0.36 o
   0   7   5        171.72        161.13         5.73 o
   1   7   5        144.17        134.75         3.38 o
   2   7   5          5.51          5.67         0.74 o
   3   7   5        422.21        418.54         8.17 o
   4   7   5        235.57        211.82         6.69 o
   5   7   5         72.73         66.51         2.04 o
   6   7   5         68.86         72.41         3.18 o
  -6   8   5         39.70         51.60         2.86 o
  -5   8   5         64.95         68.73         2.49 o
  -4   8   5         54.57         53.25         2.09 o
  -3   8   5        172.74        156.14         3.57 o
  -2   8   5         60.85         67.48         2.39 o
  -1   8   5          4.68          4.86         0.65 o
   0   8   5         96.98         87.69         3.43 o
   1   8   5          4.35          4.22         0.71 o
   2   8   5        257.14        242.95         5.15 o
   3   8   5        717.77        686.04        10.13 o
   4   8   5         14.72         17.12         1.33 o
   5   8   5         50.29         46.86         1.85 o
  -5   9   5         20.86         30.50         2.59 o
  -4   9   5          6.62          6.19         0.91 o
  -3   9   5          1.97          2.03         0.47 o
  -2   9   5        112.86         93.34         3.21 o
  -1   9   5          6.82          8.27         1.21 o
   0   9   5         48.18         49.17         2.47 o
   1   9   5        181.64        172.67         6.45 o
   2   9   5        194.44        195.99         9.20 o
   3   9   5         19.28         19.67         1.86 o
   4   9   5          4.02          4.77         0.74 o
   5   9   5         18.19         17.94         1.34 o
  -5  10   5         27.04         25.21         2.20 o
  -4  10   5        125.88        122.82         3.33 o
  -3  10   5        231.92        243.75         6.08 o
  -2  10   5         40.07         34.34         2.49 o
  -1  10   5        576.00        540.29         9.32 o
   0  10   5         59.78         64.27         3.43 o
   1  10   5         74.64         75.80         3.78 o
   2  10   5          8.84          8.63         1.34 o
   3  10   5          2.44          1.12         0.47 o
   4  10   5         27.46         30.45         1.57 o
   5  10   5         58.03         73.18         2.18 o
  -4  11   5          9.13         13.06         1.29 o
  -3  11   5          7.91          9.45         1.03 o
  -2  11   5          3.67          2.65         0.85 o
  -1  11   5         21.21         35.17         3.34 o
   0  11   5        340.43        336.29         9.51 o
   1  11   5        245.18        221.25         6.38 o
   2  11   5          4.60          5.71         1.13 o
   3  11   5         15.44         16.55         1.39 o
   4  11   5          0.64          0.80         0.32 o
  -4  12   5         41.37         61.29         3.14 o
  -3  12   5          0.20          0.46         0.38 o
  -2  12   5          3.02          3.64         1.04 o
  -1  12   5        108.87        100.55         3.94 o
   0  12   5          0.00          1.03         0.58 o
   1  12   5          3.41          4.50         0.76 o
   2  12   5          3.19          3.51         0.85 o
   3  12   5        231.88        258.56         4.74 o
  -3  13   5         69.74         84.14         3.56 o
  -2  13   5         46.15         43.44         1.73 o
  -1  13   5         10.36          9.05         1.10 o
   0  13   5          0.12          0.04         0.47 o
   1  13   5          0.71          0.42         0.43 o
   2  13   5          5.12          5.83         0.81 o
  -1  14   5          1.99          2.02         0.70 o
   0  14   5         28.60         43.57         2.64 o
   1  14   5          1.33          1.82         0.53 o
  -7   0   6         10.16         12.04         1.63 o
  -6   0   6         55.19         58.74         2.88 o
  -5   0   6          0.15          0.70         0.61 o
  -4   0   6          2.37          4.03         2.26 o
  -3   0   6         57.76         63.26         2.70 o
  -2   0   6       5200.55       5184.97        72.12 o
  -1   0   6       1511.36       1464.67         9.26 o
   0   0   6        511.11        655.69        44.20 o
   1   0   6       4886.65       4752.90        18.59 o
   2   0   6        451.07        460.81        10.17 o
   3   0   6        147.85        153.60         7.21 o
   4   0   6         27.79         30.99         3.20 o
   5   0   6         17.86         13.84         2.28 o
   6   0   6        286.00        306.66         9.63 o
  -7   1   6        102.82        126.48         3.41 o
  -6   1   6         10.13         11.37         1.09 o
  -5   1   6         23.52         21.36         1.20 o
  -4   1   6         86.05         77.46         3.75 o
  -3   1   6        229.22        243.66         4.28 o
  -2   1   6         58.32         62.25         1.63 o
  -1   1   6        554.80        598.54         6.28 o
   0   1   6         10.89          9.31         0.40 o
   1   1   6        856.56        882.61         6.88 o
   2   1   6       1374.77       1555.57        11.48 o
   3   1   6         11.60         13.09         0.96 o
   4   1   6        722.78        756.23        72.56 o
   5   1   6        195.47        203.45         5.91 o
   6   1   6         77.87         87.09         3.63 o
  -7   2   6         37.81         43.05         2.52 o
  -6   2   6         53.47         42.78         2.03 o
  -5   2   6         58.65         54.83         1.59 o
  -4   2   6          4.92          4.97         0.98 o
  -3   2   6         20.05         18.32         1.03 o
  -2   2   6        141.18        137.77         3.51 o
  -1   2   6        490.28        547.13         5.75 o
   0   2   6        501.29        491.92         5.14 o
   1   2   6        390.12        404.78         4.80 o
   2   2   6       1835.43       1983.67        40.24 o
   3   2   6        146.23        141.96         4.50 o
   4   2   6         31.39         28.49         1.23 o
   5   2   6          9.90          9.62         0.94 o
   6   2   6         75.58         81.27         3.43 o
  -6   3   6         28.93         26.98         1.55 o
  -5   3   6          2.46          2.53         0.56 o
  -4   3   6         82.05         78.26         3.57 o
  -3   3   6         14.14         10.02         0.98 o
  -2   3   6        216.03        215.31         7.23 o
  -1   3   6         65.98         68.51         3.00 o
   0   3   6         12.79         16.13         0.70 o
   1   3   6          9.55          9.21         0.71 o
   2   3   6        879.67        954.15        10.17 o
   3   3   6         62.99         74.55         2.62 o
   4   3   6         24.81         24.41         1.41 o
   5   3   6         29.53         31.68         1.64 o
   6   3   6          2.44          1.96         0.58 o
  -6   4   6         25.34         21.91         1.37 o
  -5   4   6         39.24         41.89         1.83 o
  -4   4   6         44.08         45.68         1.53 o
  -3   4   6        568.84        580.33        12.40 o
  -2   4   6        110.53        123.91         3.00 o
  -1   4   6        145.25        168.95        11.80 o
   0   4   6          2.20          4.36         1.89 o
   1   4   6          4.88          5.01         0.62 o
   2   4   6          1.96          0.87         0.41 o
   3   4   6         86.88         86.68         3.50 o
   4   4   6        114.70        111.37         2.68 o
   5   4   6          0.03          0.19         0.32 o
   6   4   6         60.65         56.45         3.45 o
  -6   5   6          1.49          1.43         0.45 o
  -5   5   6          1.07          1.11         0.55 o
  -4   5   6          2.59          3.34         0.46 o
  -3   5   6         25.12         28.19         1.69 o
  -2   5   6        731.65        707.70         6.55 o
  -1   5   6        764.12        744.83        26.20 o
   0   5   6          6.37          6.99         0.92 o
   1   5   6        487.90        510.97        29.09 o
   2   5   6         65.69         70.31         6.56 o
   3   5   6         30.78         28.84         2.52 o
   4   5   6          7.82          4.15         0.57 o
   5   5   6          3.36          2.32         0.50 o
   6   5   6          0.01          0.31         0.25 o
  -6   6   6         26.09         23.39         1.55 o
  -5   6   6         69.30         61.18         3.05 o
  -4   6   6         15.24         15.20         1.03 o
  -3   6   6         21.77         17.75         1.20 o
  -2   6   6        328.53        325.90         7.95 o
  -1   6   6          6.09          6.64         0.76 o
   0   6   6        197.33        180.75         3.82 o
   1   6   6          1.34          3.11         0.69 o
   2   6   6         82.37         80.50         3.39 o
   3   6   6         45.97         41.29         2.66 o
   4   6   6          4.51          7.37         1.17 o
   5   6   6         28.12         25.70         1.34 o
   6   6   6          4.44          5.51         0.64 o
  -6   7   6        107.71        133.96         2.77 o
  -5   7   6          0.15         -0.18         0.49 o
  -4   7   6         22.29         23.93         1.45 o
  -3   7   6        478.65        474.13         5.65 o
  -2   7   6          0.26          0.34         0.58 o
  -1   7   6          3.09          0.59         0.40 o
   0   7   6          0.81          0.44         0.40 o
   1   7   6         94.73         87.37         2.84 o
   2   7   6        273.74        253.85         6.21 o
   3   7   6        123.91        117.03         3.12 o
   4   7   6         84.63         85.40         2.94 o
   5   7   6         24.34         23.71         1.19 o
  -6   8   6          7.58          9.64         1.20 o
  -5   8   6         13.37         13.85         1.14 o
  -4   8   6          2.42          2.49         0.61 o
  -3   8   6         97.24         80.48         2.61 o
  -2   8   6         72.19         67.83         2.05 o
  -1   8   6          0.64          0.10         0.35 o
   0   8   6         83.66         80.70         3.48 o
   1   8   6         47.33         43.85         2.13 o
   2   8   6       1114.39       1052.05        10.92 o
   3   8   6         39.19         37.01         2.08 o
   4   8   6          0.70          1.79         0.55 o
   5   8   6        147.12        163.21         4.12 o
  -5   9   6         53.07         58.65         2.53 o
  -4   9   6          0.04          0.47         0.43 o
  -3   9   6          0.82          0.85         0.46 o
  -2   9   6        125.20        127.07         4.54 o
  -1   9   6         49.78         52.16         3.77 o
   0   9   6         28.69         29.31         2.31 o
   1   9   6          2.93          2.31         0.75 o
   2   9   6       1152.69       1111.50        51.38 o
   3   9   6          6.38          5.05         1.12 o
   4   9   6         21.89         22.35         1.37 o
   5   9   6          6.90          6.09         0.75 o
  -5  10   6          7.87         13.87         1.00 o
  -4  10   6         12.94         13.17         1.37 o
  -3  10   6        267.33        300.03        11.56 o
  -2  10   6          0.75          0.36         0.64 o
  -1  10   6         73.91         60.82         3.18 o
   0  10   6        585.34        580.00        16.61 o
   1  10   6         15.55         15.04         1.75 o
   2  10   6         12.17         12.86         2.65 o
   3  10   6          0.64          0.98         1.04 o
   4  10   6          1.06          1.13         0.50 o
  -4  11   6         37.66         36.01         2.56 o
  -3  11   6          4.27          4.70         0.75 o
  -2  11   6         46.71         44.50         2.71 o
  -1  11   6         67.92         56.97         2.97 o
   0  11   6         93.28        100.69         4.22 o
   1  11   6         62.36         58.14         3.25 o
   2  11   6          7.91          6.94         1.16 o
   3  11   6        128.75        125.89         3.12 o
   4  11   6         13.76         13.42         1.01 o
  -3  12   6          0.97          0.03         0.44 o
  -2  12   6         12.31         10.35         1.01 o
  -1  12   6        123.59        123.89         4.26 o
   0  12   6        248.06        256.86         5.11 o
   1  12   6         41.22         41.90         2.02 o
   2  12   6          5.55          6.53         0.99 o
   3  12   6         34.25         35.87         1.12 o
  -2  13   6         16.77         21.81         1.16 o
  -1  13   6         31.62         29.95         1.83 o
   0  13   6          0.80         -0.04         0.42 o
   1  13   6        101.76        105.93         3.47 o
   2  13   6          4.23          3.97         0.42 o
  -6   1   7          3.49          4.45         0.72 o
  -5   1   7          3.67          4.34         0.75 o
  -4   1   7          3.94          3.98         0.88 o
  -3   1   7         47.10         65.02         1.90 o
  -2   1   7         12.60         10.16         0.99 o
  -1   1   7          0.10          1.05         0.52 o
   0   1   7        575.38        583.55         6.07 o
   1   1   7        470.51        476.12         5.75 o
   2   1   7        146.63        178.01         3.66 o
   3   1   7          5.41          6.48         0.85 o
   4   1   7        158.47        145.62         4.72 o
   5   1   7         52.37         52.45         2.47 o
   6   1   7         10.54         12.19         1.33 o
  -6   2   7        118.07        114.39         3.21 o
  -5   2   7         14.08         11.72         1.18 o
  -4   2   7         44.61         44.05         2.14 o
  -3   2   7         13.91         15.80         0.81 o
  -2   2   7        546.07        553.54         7.62 o
  -1   2   7         26.20         26.49         1.61 o
   0   2   7          2.65          4.46         0.49 o
   1   2   7       1965.29       1957.38        14.05 o
   2   2   7          7.48          8.95         1.90 o
   3   2   7        317.94        322.00         6.96 o
   4   2   7        639.37        608.05         7.02 o
   5   2   7          4.09          3.83         0.67 o
   6   2   7         14.66         13.90         1.38 o
  -6   3   7         15.37         17.15         1.25 o
  -5   3   7         44.76         41.93         2.53 o
  -4   3   7        437.85        375.97         5.87 o
  -3   3   7         98.09         94.39         2.54 o
  -2   3   7        209.30        217.83         3.51 o
  -1   3   7       2603.11       2470.94        44.93 o
   0   3   7        124.47        146.08         3.04 o
   1   3   7        118.11        132.39         3.62 o
   2   3   7        350.68        363.67        12.18 o
   3   3   7         81.48         76.27         2.72 o
   4   3   7        120.16        105.05         2.97 o
   5   3   7         35.82         29.96         1.58 o
   6   3   7         12.49         12.35         1.24 o
  -6   4   7         58.12         59.74         2.19 o
  -5   4   7        101.11        103.58         3.30 o
  -4   4   7        666.96        659.83         7.15 o
  -3   4   7        288.89        284.55         6.57 o
  -2   4   7        235.85        240.91         4.46 o
  -1   4   7        246.07        257.44         5.33 o
   0   4   7         16.07         13.17         1.74 o
   1   4   7          0.16          0.54         0.42 o
   2   4   7         92.68        114.24         5.60 o
   3   4   7          5.06          4.39         0.70 o
   4   4   7         56.99         58.79         2.24 o
   5   4   7          7.27          7.13         0.79 o
   6   4   7          1.86          3.48         0.71 o
  -6   5   7         26.55         26.54         1.39 o
  -5   5   7         66.47         59.22         3.03 o
  -4   5   7        282.66        265.85         4.72 o
  -3   5   7          1.63          3.24         0.69 o
  -2   5   7         62.01         70.05         2.49 o
  -1   5   7          6.03          6.70         0.96 o
   0   5   7        593.95        581.69        13.32 o
   1   5   7         83.28         92.08         3.35 o
   2   5   7         64.40         57.25         4.20 o
   3   5   7          0.47          0.03         0.62 o
   4   5   7         82.20         84.02         2.61 o
   5   5   7          1.04          2.81         0.46 o
   6   5   7          4.53          6.11         0.95 o
  -6   6   7          0.66          0.49         0.40 o
  -5   6   7          1.91          2.66         0.81 o
  -4   6   7          3.14          2.13         0.60 o
  -3   6   7       1088.86       1032.92         7.33 o
  -2   6   7        787.13        842.88        19.94 o
  -1   6   7         85.54         74.96         6.91 o
   0   6   7        127.70        127.10         4.09 o
   1   6   7        480.94        479.07        16.40 o
   2   6   7        143.67        141.52        12.40 o
   3   6   7          4.42          5.23         0.79 o
   4   6   7          1.80          2.27         0.73 o
   5   6   7          3.45          4.40         0.53 o
  -6   7   7         46.38         58.18         2.10 o
  -5   7   7         18.29         19.07         1.65 o
  -4   7   7         21.27         20.62         1.32 o
  -3   7   7        461.38        463.02         5.04 o
  -2   7   7         20.96         21.85         1.33 o
  -1   7   7         45.94         40.71         1.98 o
   0   7   7         11.06         11.75         1.35 o
   1   7   7          4.62          4.73         0.74 o
   2   7   7        199.58        173.99         4.48 o
   3   7   7        164.97        145.86         4.03 o
   4   7   7          1.04          1.82         0.53 o
   5   7   7         23.56         24.89         1.36 o
  -5   8   7          0.01          0.71         0.43 o
  -4   8   7         79.60         80.94         2.90 o
  -3   8   7         16.87         14.89         1.16 o
  -2   8   7          7.79          8.70         0.85 o
  -1   8   7          0.41          0.20         0.56 o
   0   8   7         15.47         14.60         1.28 o
   1   8   7          2.06          1.88         0.62 o
   2   8   7        100.16        100.42         3.41 o
   3   8   7        379.49        344.30         6.37 o
   4   8   7        235.42        222.69        14.69 o
   5   8   7          2.22          2.19         0.40 o
  -5   9   7          5.04          6.79         0.85 o
  -4   9   7         19.89         17.37         1.34 o
  -3   9   7          5.41          2.76         0.67 o
  -2   9   7         33.42         29.09         1.83 o
  -1   9   7         81.33         90.47         4.61 o
   0   9   7         93.78         86.73         3.96 o
   1   9   7         89.25         84.68         4.01 o
   2   9   7         50.74         50.56         3.06 o
   3   9   7          3.81          3.98         0.57 o
   4   9   7          6.44          5.42         0.89 o
   5   9   7        234.90        257.99         5.74 o
  -4  10   7        106.42        111.75         2.86 o
  -3  10   7         74.75         70.16         3.28 o
  -2  10   7         73.92         57.54         3.15 o
  -1  10   7         18.41         19.05         1.49 o
   0  10   7        109.80        104.75         4.36 o
   1  10   7        246.43        239.06         7.62 o
   2  10   7         58.15         56.28         3.16 o
   3  10   7         88.14         94.88         2.43 o
   4  10   7          8.87          7.09         0.88 o
  -4  11   7         34.42         33.84         1.75 o
  -3  11   7          1.33          2.59         0.57 o
  -2  11   7          2.77          2.92         0.65 o
  -1  11   7          0.87          1.43         0.59 o
   0  11   7         20.85         22.13         1.97 o
   1  11   7        229.31        215.19         6.03 o
   2  11   7         11.00         11.94         1.41 o
   3  11   7          3.43          2.08         0.44 o
  -3  12   7         89.28        106.97         2.60 o
  -2  12   7          3.20          3.90         0.65 o
  -1  12   7         51.40         55.57         2.75 o
   0  12   7        146.50        136.97         3.58 o
   1  12   7         54.91         61.16         2.31 o
   2  12   7         28.87         32.93         1.61 o
   3  12   7          1.22          1.60         0.62 o
  -2  13   7         79.56         99.64         2.86 o
  -1  13   7          0.28          0.24         0.43 o
   0  13   7         13.78         11.22         1.31 o
   1  13   7          6.67          6.66         0.85 o
  -6   0   8         64.87         63.30         2.91 o
  -5   0   8         71.87         81.89         5.23 o
  -4   0   8         31.43         30.46         1.76 o
  -3   0   8         12.34         25.18         6.79 o
  -2   0   8        493.28        511.27        19.68 o
  -1   0   8       5775.89       6060.15        35.89 o
   0   0   8         77.72        108.64        38.12 o
   1   0   8          6.10         20.03        17.59 o
   2   0   8       1472.75       1624.12        21.37 o
   3   0   8         19.25         29.21         3.13 o
   4   0   8        148.21        129.63         5.56 o
   5   0   8         24.92         25.14         2.98 o
   6   0   8        228.75        273.53         8.08 o
  -6   1   8         21.01         26.44         1.33 o
  -5   1   8          1.80          1.90         0.64 o
  -4   1   8         75.43         68.22         2.03 o
  -3   1   8        135.61        134.89         2.76 o
  -2   1   8        372.94        372.93        11.32 o
  -1   1   8        145.42        153.17         8.20 o
   0   1   8        466.52        524.70         5.79 o
   1   1   8         56.61         59.78         3.32 o
   2   1   8        194.35        202.45         5.43 o
   3   1   8          8.50          6.91         1.01 o
   4   1   8          2.68          2.78         0.63 o
   5   1   8        149.34        155.36         4.27 o
   6   1   8         18.13         20.18         1.57 o
  -6   2   8         64.18         73.77         2.38 o
  -5   2   8         13.09          8.49         0.85 o
  -4   2   8        110.97         94.82         3.13 o
  -3   2   8          1.97          2.09         0.33 o
  -2   2   8        279.43        241.25         4.40 o
  -1   2   8        239.90        228.86        13.20 o
   0   2   8        623.24        698.06        17.18 o
   1   2   8       2323.12       2501.07        15.95 o
   2   2   8        105.92        127.00         3.99 o
   3   2   8          2.80          1.49         0.52 o
   4   2   8        836.34        778.88         9.22 o
   5   2   8         22.13         19.76         1.28 o
   6   2   8         30.64         32.89         1.92 o
  -6   3   8          0.10          0.21         0.47 o
  -5   3   8         11.96         16.39         1.16 o
  -4   3   8          0.76          0.69         0.36 o
  -3   3   8         22.87         24.16         1.31 o
  -2   3   8         11.61          6.08         0.77 o
  -1   3   8          0.94          0.97         0.61 o
   0   3   8          7.37          7.97         0.91 o
   1   3   8          4.92          3.79         0.48 o
   2   3   8          0.02          1.16         0.93 o
   3   3   8        244.94        230.94         6.22 o
   4   3   8         95.18         83.78         3.10 o
   5   3   8         21.10         24.81         1.39 o
   6   3   8         27.36         26.36         1.63 o
  -6   4   8          8.92         11.14         1.13 o
  -5   4   8        160.57        155.28         4.79 o
  -4   4   8        238.79        241.69         4.43 o
  -3   4   8        167.29        165.56         5.84 o
  -2   4   8         35.74         26.51         1.89 o
  -1   4   8          6.83          8.54         1.07 o
   0   4   8        375.75        372.01         6.77 o
   1   4   8          0.00          1.09         1.83 o
   2   4   8         19.44         22.30         3.97 o
   3   4   8         25.63         20.89         1.50 o
   4   4   8         31.30         23.12         1.63 o
   5   4   8         52.48         49.14         1.90 o
   6   4   8          5.82          7.19         0.82 o
  -6   5   8         18.09         18.18         1.35 o
  -5   5   8          0.54         -0.03         0.50 o
  -4   5   8          9.37         11.53         1.00 o
  -3   5   8        348.86        344.37         5.28 o
  -2   5   8         32.03         33.04         2.21 o
  -1   5   8        243.60        230.41         5.56 o
   0   5   8         58.71         61.22         2.85 o
   1   5   8        214.54        215.05         5.31 o
   2   5   8        499.18        520.19        10.84 o
   3   5   8         54.31         49.39         2.37 o
   4   5   8         13.62         12.32         1.47 o
   5   5   8         11.08          9.86         0.81 o
  -6   6   8         13.71         16.46         1.32 o
  -5   6   8          0.54         -0.30         0.55 o
  -4   6   8         95.23         93.53         2.48 o
  -3   6   8         26.78         22.60         1.24 o
  -2   6   8         35.72         40.24         2.00 o
  -1   6   8         66.70         60.02         2.95 o
   0   6   8         88.11         89.41         3.57 o
   1   6   8         39.70         40.62         2.44 o
   2   6   8         98.04         89.61         2.40 o
   3   6   8          1.04          0.80         0.36 o
   4   6   8          8.47          6.87         0.92 o
   5   6   8          5.74          5.60         0.67 o
  -6   7   8          0.00          0.50         0.49 o
  -5   7   8         94.10        106.07         3.66 o
  -4   7   8        210.93        209.53         4.10 o
  -3   7   8        123.83        109.98         2.74 o
  -2   7   8         93.00         91.97         2.70 o
  -1   7   8         49.26         47.89         2.22 o
   0   7   8         97.27         76.62         3.44 o
   1   7   8        111.60        104.68         2.62 o
   2   7   8          0.64          0.30         0.46 o
   3   7   8          0.43          1.03         0.40 o
   4   7   8         62.99         66.63         3.23 o
   5   7   8         64.48         65.39         2.09 o
  -5   8   8          3.40          4.73         0.74 o
  -4   8   8         18.74         18.52         1.39 o
  -3   8   8         18.46         17.92         1.43 o
  -2   8   8         28.27         27.83         1.53 o
  -1   8   8          0.18          0.44         0.47 o
   0   8   8          0.98          1.01         0.51 o
   1   8   8        706.35        633.93        22.94 o
   2   8   8          0.01         -0.26         0.76 o
   3   8   8        115.37        118.02         3.00 o
   4   8   8         99.80         97.35         2.77 o
   5   8   8          3.19          3.97         0.79 o
  -5   9   8         37.90         46.12         1.84 o
  -4   9   8         42.62         50.70         1.81 o
  -3   9   8         12.70         15.46         1.57 o
  -2   9   8         24.12         23.91         2.09 o
  -1   9   8         67.05         60.11         2.62 o
   0   9   8        228.05        203.25         6.05 o
   1   9   8        210.62        194.84         6.01 o
   2   9   8         27.25         26.38         2.19 o
   3   9   8        220.21        208.80         7.02 o
   4   9   8          1.86          0.94         0.43 o
  -4  10   8          8.50          7.66         0.99 o
  -3  10   8          6.54          6.46         0.87 o
  -2  10   8         72.85         94.85         4.66 o
  -1  10   8          1.52          0.76         0.47 o
   0  10   8         23.74         17.28         1.79 o
   1  10   8        343.09        331.38         8.08 o
   2  10   8         32.12         30.70         1.83 o
   3  10   8          0.16          0.28         0.29 o
   4  10   8         21.17         23.67         1.35 o
  -4  11   8         25.49         38.09         2.49 o
  -3  11   8         20.64         14.60         1.10 o
  -2  11   8          8.22         10.34         1.24 o
  -1  11   8         32.66         29.80         2.07 o
   0  11   8        385.35        367.20         7.89 o
   1  11   8         91.91         94.91         3.85 o
   2  11   8         64.71         68.78         2.51 o
   3  11   8          6.19          7.31         0.69 o
  -3  12   8          0.53          0.50         0.32 o
  -2  12   8          2.68          5.33         0.80 o
  -1  12   8         99.97        108.05         2.89 o
   0  12   8        309.31        310.67         5.07 o
   1  12   8         22.68         24.60         1.60 o
   2  12   8          2.53          2.16         0.55 o
  -1  13   8         23.93         24.13         2.11 o
   0  13   8         47.65         56.51         2.18 o
   1  13   8         23.28         30.02         1.52 o
  -6   1   9         46.09         49.44         2.37 o
  -5   1   9         11.67          9.79         1.27 o
  -4   1   9         10.01          9.85         0.83 o
  -3   1   9         26.39         29.46         1.42 o
  -2   1   9        476.86        512.82        10.76 o
  -1   1   9         13.80         12.70         1.29 o
   0   1   9         10.22          7.80         0.80 o
   1   1   9        612.10        655.70         7.83 o
   2   1   9         54.16         57.56         2.98 o
   3   1   9        156.97        171.50         3.29 o
   4   1   9          0.57          0.66         0.35 o
   5   1   9         15.26         14.82         1.26 o
   6   1   9        111.61        134.08         3.57 o
  -6   2   9         60.32         67.64         3.23 o
  -5   2   9        106.80         97.05         5.39 o
  -4   2   9          3.18          5.24         0.80 o
  -3   2   9         38.88         42.42         1.74 o
  -2   2   9        121.50        103.15         3.76 o
  -1   2   9        474.41        476.36         7.77 o
   0   2   9         72.46         76.91         3.84 o
   1   2   9        431.78        448.06         9.13 o
   2   2   9        858.07        986.86        60.57 o
   3   2   9         20.30         18.11         1.71 o
   4   2   9        110.84        110.88         4.77 o
   5   2   9        128.38        131.68         3.64 o
   6   2   9          4.78          6.41         1.13 o
  -6   3   9          8.52         12.98         1.19 o
  -5   3   9         32.62         23.45         1.91 o
  -4   3   9         42.46         37.85         1.59 o
  -3   3   9        366.08        364.70         8.70 o
  -2   3   9         51.46         56.92         4.26 o
  -1   3   9        205.74        201.27         5.15 o
   0   3   9          3.42          2.31         0.61 o
   1   3   9         56.05         51.38         1.92 o
   2   3   9         56.55         73.95         2.71 o
   3   3   9          1.57          1.90         0.57 o
   4   3   9         54.36         53.03         4.03 o
   5   3   9         21.44         17.31         1.12 o
   6   3   9         16.18         19.53         1.26 o
  -6   4   9          0.87          0.60         0.68 o
  -5   4   9         75.74         73.73         3.31 o
  -4   4   9        440.50        423.75         6.02 o
  -3   4   9        312.47        299.25         3.90 o
  -2   4   9         21.83         30.17         2.10 o
  -1   4   9        368.07        371.24        17.33 o
   0   4   9        340.93        311.67         5.27 o
   1   4   9        128.44        119.95         3.21 o
   2   4   9          4.86          4.92         1.86 o
   3   4   9         21.88         21.89         1.61 o
   4   4   9        106.20        109.77         4.30 o
   5   4   9         12.41         15.76         1.21 o
  -6   5   9         17.48         20.49         1.35 o
  -5   5   9         88.15         88.61         4.05 o
  -4   5   9        384.72        358.74         5.40 o
  -3   5   9         13.96         16.06         1.16 o
  -2   5   9        159.25        152.22         3.95 o
  -1   5   9        265.72        276.49         6.37 o
   0   5   9         36.75         37.00         3.40 o
   1   5   9        109.86         98.50         3.07 o
   2   5   9         10.25         10.76         0.96 o
   3   5   9          6.96          6.38         0.75 o
   4   5   9          0.58         -0.04         0.54 o
   5   5   9          5.05          6.93         0.76 o
  -6   6   9          3.08          3.59         0.65 o
  -5   6   9         40.43         39.43         2.27 o
  -4   6   9        101.05         95.42         2.47 o
  -3   6   9         15.81         14.17         1.37 o
  -2   6   9        153.67        163.89         4.11 o
  -1   6   9        609.61        607.11         9.64 o
   0   6   9        260.61        249.31         6.18 o
   1   6   9        230.33        226.24         4.30 o
   2   6   9        155.38        155.32         3.26 o
   3   6   9          7.73          5.69         0.69 o
   4   6   9          3.22          1.98         0.65 o
   5   6   9          6.02          6.03         0.53 o
  -5   7   9         66.31         71.47         3.08 o
  -4   7   9         55.85         58.67         2.10 o
  -3   7   9         14.31         15.69         1.06 o
  -2   7   9        177.87        178.50         4.55 o
  -1   7   9         55.54         56.08         2.09 o
   0   7   9         18.28         17.43         1.76 o
   1   7   9         73.81         70.00         2.50 o
   2   7   9         12.49          9.43         1.09 o
   3   7   9        655.46        630.18         8.13 o
   4   7   9         28.88         26.90         1.50 o
   5   7   9          0.28          0.20         0.26 o
  -5   8   9         28.51         32.62         1.71 o
  -4   8   9        161.96        166.92         3.33 o
  -3   8   9         46.16         46.48         2.46 o
  -2   8   9          2.41          3.66         0.59 o
  -1   8   9          6.94          5.82         0.73 o
   0   8   9          4.48          3.83         0.96 o
   1   8   9          0.02          0.01         0.64 o
   2   8   9        164.82        144.14         4.10 o
   3   8   9         72.34         76.88         2.34 o
   4   8   9         75.96         83.50         2.38 o
  -4   9   9          0.01         -0.06         0.37 o
  -3   9   9          4.86          5.11         0.84 o
  -2   9   9         12.83          9.39         1.28 o
  -1   9   9         71.87         66.30         3.35 o
   0   9   9        114.08        111.29         3.58 o
   1   9   9          2.50          2.27         0.98 o
   2   9   9        101.57         98.94         3.31 o
   3   9   9         31.66         30.28         1.58 o
   4   9   9          3.48          3.38         0.57 o
  -4  10   9         54.97         53.38         2.21 o
  -3  10   9         35.27         34.64         1.75 o
  -2  10   9         44.61         40.27         2.52 o
  -1  10   9         94.40         86.98         3.66 o
   0  10   9          3.60          4.41         1.00 o
   1  10   9         25.53         25.43         1.70 o
   2  10   9          0.09         -0.07         0.60 o
   3  10   9          0.01          0.77         0.34 o
  -3  11   9         20.17         27.37         1.34 o
  -2  11   9          8.81         12.86         1.30 o
  -1  11   9          8.09          6.00         0.75 o
   0  11   9         46.36         44.41         2.52 o
   1  11   9         57.49         53.88         2.74 o
   2  11   9          0.07          2.71         2.35 o
   3  11   9         34.18         38.97         2.07 o
  -2  12   9          2.08          3.07         0.46 o
  -1  12   9         79.42         74.49         2.16 o
   0  12   9        111.75        127.88         4.55 o
   1  12   9          2.25          1.92         0.57 o
   2  12   9         42.40         45.76         1.82 o
  -6   0  10         26.94         30.22         2.50 o
  -5   0  10         15.66         12.15         1.99 o
  -4   0  10        131.92        118.29         4.87 o
  -3   0  10          0.52          0.65         0.53 o
  -2   0  10        387.81        448.54        11.21 o
  -1   0  10        492.97        466.51        11.15 o
   0   0  10        461.20        498.89        33.69 o
   1   0  10          0.37          0.27         0.34 o
   2   0  10         62.04         61.37         4.50 o
   3   0  10        109.98        118.68         6.15 o
   4   0  10         62.63         61.75         3.38 o
   5   0  10          0.36          1.13         0.69 o
   6   0  10        220.48        261.17         6.00 o
  -6   1  10         10.26          7.80         0.92 o
  -5   1  10        178.08        167.96         4.96 o
  -4   1  10          0.70          1.00         0.52 o
  -3   1  10          9.69          8.40         0.70 o
  -2   1  10        167.97        193.26        17.05 o
  -1   1  10        237.52        239.64         5.75 o
   0   1  10          6.18          6.91         1.19 o
   1   1  10        273.84        284.53         6.01 o
   2   1  10         60.16         66.43         3.28 o
   3   1  10        353.65        329.40         5.90 o
   4   1  10        166.45        166.53         4.09 o
   5   1  10          1.86          2.34         0.53 o
   6   1  10         20.01         25.47         1.91 o
  -6   2  10          2.14          0.24         0.32 o
  -5   2  10         12.89         13.61         1.45 o
  -4   2  10          5.77          4.93         1.01 o
  -3   2  10         13.26         12.81         0.75 o
  -2   2  10         91.51         86.91         3.60 o
  -1   2  10         35.51         29.56         4.12 o
   0   2  10         46.20         51.85         2.24 o
   1   2  10         99.55        108.93         4.94 o
   2   2  10       1007.40       1148.94        38.62 o
   3   2  10        229.10        217.68         4.83 o
   4   2  10         25.81         25.19         2.11 o
   5   2  10         11.51         11.99         1.06 o
  -6   3  10          5.23          5.36         0.73 o
  -5   3  10         27.86         28.14         2.06 o
  -4   3  10         49.33         49.53         2.32 o
  -3   3  10          9.08          7.39         0.80 o
  -2   3  10         12.16         16.38         5.97 o
  -1   3  10         12.55         14.23         2.70 o
   0   3  10          1.89          1.79         0.65 o
   1   3  10         37.21         36.95         1.87 o
   2   3  10         14.95         11.96         0.98 o
   3   3  10          6.68          5.42         0.67 o
   4   3  10         15.33         11.65         1.42 o
   5   3  10         61.22         61.84         2.25 o
  -6   4  10          8.89         10.98         0.97 o
  -5   4  10          0.55          0.72         0.89 o
  -4   4  10          0.30          0.57         0.41 o
  -3   4  10        306.70        299.42         4.63 o
  -2   4  10        208.07        194.58         5.52 o
  -1   4  10          0.24          3.56         5.10 o
   0   4  10          0.20          1.32         0.48 o
   1   4  10         83.42         84.97         2.86 o
   2   4  10         53.92         52.60         2.94 o
   3   4  10         33.20         33.79         2.62 o
   4   4  10         29.44         27.74         2.13 o
   5   4  10          0.19          0.31         0.38 o
  -6   5  10          4.57          4.63         0.60 o
  -5   5  10          3.25          4.34         0.83 o
  -4   5  10          2.28          2.21         0.53 o
  -3   5  10         45.02         44.42         1.72 o
  -2   5  10        533.83        497.11         8.72 o
  -1   5  10          1.13          1.53         0.59 o
   0   5  10        119.04        109.24         4.12 o
   1   5  10        282.10        264.24         6.65 o
   2   5  10         35.76         33.32         1.71 o
   3   5  10         99.08         90.36         2.71 o
   4   5  10          5.62          3.47         0.79 o
   5   5  10          1.36          1.77         0.50 o
  -5   6  10          7.43          8.86         1.07 o
  -4   6  10          4.73          3.78         0.50 o
  -3   6  10         75.03         75.43         2.23 o
  -2   6  10        105.79        111.03         3.48 o
  -1   6  10         85.16         80.65         2.62 o
   0   6  10        121.11        115.64         9.10 o
   1   6  10          4.50          3.31         0.79 o
   2   6  10         87.80         78.08         3.35 o
   3   6  10         13.99         11.73         0.98 o
   4   6  10         30.98         28.21         1.97 o
   5   6  10          2.54          3.16         0.78 o
  -5   7  10         13.77         15.55         1.25 o
  -4   7  10          3.69          4.97         0.64 o
  -3   7  10        183.84        181.18         3.90 o
  -2   7  10         14.96         13.83         1.33 o
  -1   7  10          7.89          6.53         0.76 o
   0   7  10        154.81        138.64         4.99 o
   1   7  10         24.72         20.53         1.77 o
   2   7  10        119.04        117.66         4.49 o
   3   7  10        102.61        106.76         2.81 o
   4   7  10         15.24         14.83         1.82 o
  -5   8  10          0.10          0.82         0.50 o
  -4   8  10         44.10         43.76         1.83 o
  -3   8  10         23.30         20.59         1.24 o
  -2   8  10         17.87         18.99         1.51 o
  -1   8  10        100.28         97.56         4.40 o
   0   8  10          2.25          2.43         0.72 o
   1   8  10          6.08          4.20         0.98 o
   2   8  10        537.89        520.57         9.24 o
   3   8  10        193.40        189.21         3.46 o
   4   8  10          6.29          6.86         0.83 o
  -4   9  10         14.08         13.58         0.94 o
  -3   9  10         27.60         34.77         2.30 o
  -2   9  10          8.73         10.45         1.34 o
  -1   9  10         52.86         48.78         2.81 o
   0   9  10         24.59         22.40         1.60 o
   1   9  10         67.41         64.10         3.44 o
   2   9  10         54.55         49.94         2.74 o
   3   9  10         28.12         29.97         1.25 o
   4   9  10         37.01         43.04         2.39 o
  -4  10  10          0.02         -0.15         0.50 o
  -3  10  10        120.36        142.09         3.23 o
  -2  10  10         40.38         37.16         2.39 o
  -1  10  10         28.43         32.46         1.74 o
   0  10  10         84.30         78.70         4.17 o
   1  10  10          3.06          2.65         0.80 o
   2  10  10         60.30         59.09         2.18 o
   3  10  10         10.07         10.13         0.56 o
  -3  11  10          2.31          1.67         0.90 o
  -2  11  10          2.93          1.88         0.47 o
  -1  11  10          0.04          0.22         0.33 o
   0  11  10         73.20         74.56         2.98 o
   1  11  10         85.51         85.44         3.18 o
   2  11  10         14.96         17.46         1.02 o
  -1  12  10        216.15        224.16         6.44 o
   0  12  10        209.06        232.95         3.53 o
   1  12  10         60.03         63.35         2.20 o
  -6   1  11         16.53         15.64         1.17 o
  -5   1  11          2.03          1.03         0.67 o
  -4   1  11         12.92         11.58         1.41 o
  -3   1  11         68.40         67.78         2.34 o
  -2   1  11         21.36         23.91         1.95 o
  -1   1  11         21.80         26.73         2.03 o
   0   1  11         32.84         30.25         2.08 o
   1   1  11          0.15          0.43         0.48 o
   2   1  11          5.77          5.17         0.60 o
   3   1  11        147.26        146.45         3.41 o
   4   1  11          1.07          1.22         0.41 o
   5   1  11          1.07          1.35         0.38 o
  -6   2  11         12.28         10.87         0.75 o
  -5   2  11         34.07         28.68         2.09 o
  -4   2  11         44.24         40.61         2.07 o
  -3   2  11         47.73         48.24         2.00 o
  -2   2  11         22.66         18.94         1.23 o
  -1   2  11          8.47          7.67         1.15 o
   0   2  11         24.49         15.71         1.52 o
   1   2  11        357.87        371.14         9.62 o
   2   2  11        249.26        242.24         5.48 o
   3   2  11         57.35         57.97         3.03 o
   4   2  11         74.33         73.55         2.79 o
   5   2  11         52.96         52.92         1.91 o
  -6   3  11         20.77         23.18         1.03 o
  -5   3  11          1.53          1.56         0.79 o
  -4   3  11         92.38         94.06         2.71 o
  -3   3  11         14.23         13.62         0.96 o
  -2   3  11       1098.73       1037.84        14.08 o
  -1   3  11         71.91         74.83         6.78 o
   0   3  11          1.98          2.42         0.78 o
   1   3  11        749.55        763.45         8.70 o
   2   3  11         80.55         72.01         2.41 o
   3   3  11        106.72        113.92         3.04 o
   4   3  11         15.26         14.97         1.55 o
   5   3  11          9.25         10.25         1.06 o
  -6   4  11         15.54         17.12         1.48 o
  -5   4  11         27.87         27.84         1.87 o
  -4   4  11        191.04        194.75         3.86 o
  -3   4  11         20.00         18.19         1.12 o
  -2   4  11         19.12         17.46         1.22 o
  -1   4  11         81.39         93.44         3.11 o
   0   4  11         19.98         21.76         1.33 o
   1   4  11         28.37         24.54         1.66 o
   2   4  11          9.99         10.47         1.09 o
   3   4  11        168.45        185.66         5.19 o
   4   4  11         16.80         12.75         1.40 o
   5   4  11         13.98         16.04         1.25 o
  -5   5  11         21.95         22.17         1.59 o
  -4   5  11        210.76        210.51         3.94 o
  -3   5  11        824.51        803.32         9.44 o
  -2   5  11        258.44        257.30         6.72 o
  -1   5  11         58.79         52.45         2.06 o
   0   5  11        347.73        357.08         8.63 o
   1   5  11         55.35         54.11         2.47 o
   2   5  11          0.99          1.10         0.40 o
   3   5  11        101.92        100.45         2.48 o
   4   5  11        102.77        108.94         3.81 o
   5   5  11          9.08          7.87         1.18 o
  -5   6  11         44.00         46.66         2.09 o
  -4   6  11         82.45         83.31         2.13 o
  -3   6  11         78.19         80.27         2.25 o
  -2   6  11         77.31         75.73         3.05 o
  -1   6  11         13.14         14.17         1.10 o
   0   6  11         21.44         24.64         2.14 o
   1   6  11        239.64        233.24        14.06 o
   2   6  11          0.10         -0.33         0.54 o
   3   6  11          0.16          0.34         0.51 o
   4   6  11          7.99          8.46         1.02 o
  -5   7  11         42.30         47.54         1.87 o
  -4   7  11         79.76         84.96         2.23 o
  -3   7  11          0.81          0.63         0.34 o
  -2   7  11        161.54        152.76         4.17 o
  -1   7  11         12.38         13.76         1.06 o
   0   7  11          3.95          2.80         1.27 o
   1   7  11         40.90         38.16         2.14 o
   2   7  11        136.40        129.70         9.94 o
   3   7  11          0.00          0.38         0.32 o
   4   7  11         75.06         80.99         2.43 o
  -4   8  11          0.76          1.15         0.58 o
  -3   8  11         89.02         94.09         2.87 o
  -2   8  11         13.50         14.15         1.28 o
  -1   8  11          1.58          2.16         0.46 o
   0   8  11          0.97          1.30         0.58 o
   1   8  11         15.56         12.55         2.57 o
   2   8  11          1.63          0.96         0.44 o
   3   8  11        168.09        167.98         3.32 o
   4   8  11         28.51         31.36         1.41 o
  -4   9  11         21.29         21.88         1.33 o
  -3   9  11          0.22         -0.04         0.52 o
  -2   9  11          1.35          0.83         0.57 o
  -1   9  11         14.15         11.52         1.12 o
   0   9  11         81.66         76.22         2.77 o
   1   9  11         12.20         11.69         1.42 o
   2   9  11          8.81          8.03         0.87 o
   3   9  11         72.90         69.80         2.30 o
  -3  10  11          4.38          1.60         0.79 o
  -2  10  11          5.53          4.25         0.80 o
  -1  10  11          3.13          3.29         0.57 o
   0  10  11         13.52         13.39         1.61 o
   1  10  11         39.80         37.21         2.21 o
   2  10  11         20.64         21.73         1.21 o
  -2  11  11         14.14         18.05         1.25 o
  -1  11  11         47.27         54.16         2.17 o
   0  11  11          0.09          0.34         0.39 o
   1  11  11          6.71          5.62         0.78 o
  -6   0  12         25.97         25.28         1.80 o
  -5   0  12         50.28         56.15         2.54 o
  -4   0  12         20.06         17.68         2.37 o
  -3   0  12         37.59         32.40         2.95 o
  -2   0  12         12.62         14.45         2.20 o
  -1   0  12        460.57        475.19         8.56 o
   0   0  12        366.64        334.73        12.66 o
   1   0  12        116.38        106.40         5.80 o
   2   0  12         71.63         68.52         3.30 o
   3   0  12         31.61         29.93         2.16 o
   4   0  12          0.32         -0.12         0.40 o
   5   0  12          9.62         15.08         1.57 o
  -6   1  12          0.01          0.19         0.25 o
  -5   1  12         13.43         14.41         1.35 o
  -4   1  12        177.94        170.37         4.64 o
  -3   1  12         20.84         17.06         1.38 o
  -2   1  12          4.70          6.23         0.91 o
  -1   1  12        183.25        177.35         3.64 o
   0   1  12         39.79         36.00         1.17 o
   1   1  12          3.82          5.53         0.72 o
   2   1  12        310.65        294.74         5.30 o
   3   1  12          3.22          3.49         0.57 o
   4   1  12        170.80        169.14         4.16 o
   5   1  12          6.10          7.56         0.63 o
  -5   2  12          3.99          5.63         0.86 o
  -4   2  12         25.30         24.50         1.34 o
  -3   2  12         86.52         80.56         2.27 o
  -2   2  12        367.16        354.90         6.18 o
  -1   2  12        118.74        122.70         4.08 o
   0   2  12         10.12          7.38         0.68 o
   1   2  12        261.10        235.81         8.14 o
   2   2  12        197.03        181.47         5.28 o
   3   2  12          0.56         -0.06         0.49 o
   4   2  12        272.54        271.65         4.99 o
   5   2  12         12.04         14.80         1.10 o
  -5   3  12          9.55          9.51         1.10 o
  -4   3  12          1.12          0.57         0.40 o
  -3   3  12          9.04          9.16         0.79 o
  -2   3  12         11.59          7.15         0.85 o
  -1   3  12          6.92          6.98         0.68 o
   0   3  12          0.96          0.17         0.38 o
   1   3  12         36.55         34.50         1.71 o
   2   3  12         17.06         16.94         1.21 o
   3   3  12          1.81          3.38         0.65 o
   4   3  12          1.23          2.35         0.56 o
   5   3  12         10.49          9.86         0.88 o
  -5   4  12         15.90         13.72         1.20 o
  -4   4  12         43.69         45.51         1.79 o
  -3   4  12         88.08         80.34         2.25 o
  -2   4  12          0.87          1.49         0.52 o
  -1   4  12        113.66        110.24         2.95 o
   0   4  12         29.44         31.50         1.88 o
   1   4  12         14.83         15.15         1.15 o
   2   4  12         79.87         79.86         2.54 o
   3   4  12         76.65         81.91         2.88 o
   4   4  12          3.21          3.19         0.66 o
  -5   5  12         10.87          9.70         0.96 o
  -4   5  12         61.45         66.53         2.09 o
  -3   5  12         30.36         31.69         1.62 o
  -2   5  12          3.96          3.95         0.76 o
  -1   5  12         91.34         95.39         2.84 o
   0   5  12         49.68         44.47         2.25 o
   1   5  12        310.89        267.98         8.18 o
   2   5  12        256.10        259.22         5.05 o
   3   5  12          6.32          5.48         0.57 o
   4   5  12          2.95          2.39         0.64 o
  -5   6  12          4.87          4.22         0.59 o
  -4   6  12         42.28         43.72         1.42 o
  -3   6  12          0.00          0.19         0.44 o
  -2   6  12         24.53         24.89         1.65 o
  -1   6  12         36.40         36.30         1.74 o
   0   6  12         45.76         37.73         3.06 o
   1   6  12         10.61          7.15         1.19 o
   2   6  12          0.40          0.32         0.36 o
   3   6  12          9.45          7.49         0.72 o
   4   6  12          4.74          5.15         0.56 o
  -4   7  12         56.82         53.38         1.59 o
  -3   7  12          0.33          0.04         0.35 o
  -2   7  12          1.73          1.06         0.56 o
  -1   7  12         75.85         77.41         2.44 o
   0   7  12         24.44         26.21         2.13 o
   1   7  12         95.64         92.87         3.24 o
   2   7  12         90.69         89.13         2.94 o
   3   7  12         78.85         92.70         2.23 o
   4   7  12          8.20          7.32         0.76 o
  -4   8  12          1.63          0.98         0.32 o
  -3   8  12          7.61          9.18         1.14 o
  -2   8  12         31.54         30.70         1.73 o
  -1   8  12         15.45         15.55         1.08 o
   0   8  12        112.19        114.48         4.23 o
   1   8  12          6.78          6.35         1.08 o
   2   8  12         12.74         13.27         1.10 o
   3   8  12        126.41        123.37         3.15 o
  -3   9  12          0.33          1.07         0.46 o
  -2   9  12         67.52         67.90         2.91 o
  -1   9  12         22.69         20.12         1.29 o
   0   9  12        169.06        168.57         5.76 o
   1   9  12          0.08          0.35         0.44 o
   2   9  12          0.74          0.84         0.37 o
   3   9  12         61.77         69.47         2.10 o
  -2  10  12         60.57         72.25         2.61 o
  -1  10  12         49.34         49.52         1.75 o
   0  10  12          0.02         -0.28         0.40 o
   1  10  12         26.35         24.55         1.29 o
   2  10  12         26.66         28.23         1.17 o
   0  11  12         55.94         58.33         2.86 o
  -5   1  13         54.29         50.43         1.79 o
  -4   1  13          3.07          4.04         0.59 o
  -3   1  13         14.07         15.24         1.30 o
  -2   1  13        143.06        133.62         4.64 o
  -1   1  13         18.59         19.94         1.28 o
   0   1  13          1.09          1.55         0.42 o
   1   1  13        200.76        182.37         4.57 o
   2   1  13         23.92         19.08         1.76 o
   3   1  13         14.39         16.06         1.24 o
   4   1  13          0.18          0.32         0.39 o
  -5   2  13         51.86         47.43         1.70 o
  -4   2  13         18.13         21.36         1.18 o
  -3   2  13         66.92         64.34         2.62 o
  -2   2  13        119.05        106.95         4.17 o
  -1   2  13          8.68          8.10         0.84 o
   0   2  13         88.49         81.43         2.31 o
   1   2  13         43.69         47.72         2.38 o
   2   2  13        175.99        170.38         5.18 o
   3   2  13         16.07         14.39         1.05 o
   4   2  13         11.69         13.33         1.23 o
  -5   3  13          5.90          5.23         0.70 o
  -4   3  13          2.70          2.11         0.49 o
  -3   3  13        127.65        131.96         3.31 o
  -2   3  13         38.86         37.31         1.78 o
  -1   3  13        102.02        103.95         2.91 o
   0   3  13        247.67        228.83         5.71 o
   1   3  13         16.03         14.91         1.13 o
   2   3  13        111.48         97.58         3.42 o
   3   3  13        183.12        177.75         3.52 o
   4   3  13          9.76          9.12         0.82 o
  -5   4  13          3.20          4.17         0.62 o
  -4   4  13          7.78          6.66         0.77 o
  -3   4  13        383.99        385.24         5.42 o
  -2   4  13         16.22         17.41         1.43 o
  -1   4  13         11.29          8.19         0.85 o
   0   4  13          2.74          2.86         0.67 o
   1   4  13          5.32          5.36         0.68 o
   2   4  13          1.20          1.76         0.48 o
   3   4  13         93.22         91.44         2.43 o
   4   4  13         80.57         93.40         2.45 o
  -5   5  13          0.12          0.23         0.45 o
  -4   5  13         92.31         91.83         2.55 o
  -3   5  13          0.14          0.24         0.47 o
  -2   5  13        452.79        465.14         8.80 o
  -1   5  13         39.81         40.14         1.84 o
   0   5  13        148.47        152.72         4.10 o
   1   5  13        383.67        370.64         5.39 o
   2   5  13          5.08          5.99         0.71 o
   3   5  13         19.24         19.49         1.08 o
   4   5  13         46.65         49.76         1.96 o
  -4   6  13        108.59        110.61         2.99 o
  -3   6  13          0.60          0.58         0.40 o
  -2   6  13         18.42         20.54         1.51 o
  -1   6  13         54.48         53.53         2.06 o
   0   6  13         33.45         35.03         1.96 o
   1   6  13         84.23         86.89         3.00 o
   2   6  13         36.96         34.15         1.39 o
   3   6  13         83.52         85.29         2.42 o
   4   6  13          7.77          7.17         0.97 o
  -4   7  13        114.98        123.18         4.04 o
  -3   7  13         24.84         30.50         1.31 o
  -2   7  13         31.92         31.23         1.77 o
  -1   7  13         72.44         68.54         2.50 o
   0   7  13        109.10        109.74         4.58 o
   1   7  13          9.58         10.00         1.02 o
   2   7  13         17.32         19.82         1.31 o
   3   7  13        251.86        263.82         4.04 o
  -3   8  13          0.14          0.43         0.41 o
  -2   8  13          3.15          3.93         0.58 o
  -1   8  13         21.92         21.02         1.14 o
   0   8  13         30.72         28.45         1.62 o
   1   8  13         11.18         11.95         1.04 o
   2   8  13         11.86         10.50         0.88 o
   3   8  13          3.31          4.25         0.79 o
  -3   9  13         10.06         11.98         1.00 o
  -2   9  13          0.79          0.32         0.34 o
  -1   9  13         75.15         72.61         2.80 o
   0   9  13         12.17         10.96         0.91 o
   1   9  13          0.11          0.45         0.35 o
   2   9  13          3.69          2.60         0.40 o
  -1  10  13         16.62         15.80         1.53 o
   0  10  13          1.04          0.83         0.28 o
   1  10  13          2.59          1.46         0.37 o
  -5   0  14        188.73        177.07         8.49 o
  -4   0  14          1.12          0.35         0.34 o
  -3   0  14          0.03         -0.10         0.57 o
  -2   0  14         20.13         17.97         1.75 o
  -1   0  14         18.25         17.82         1.41 o
   0   0  14         36.90         39.44         2.61 o
   1   0  14        215.75        189.26         6.67 o
   2   0  14          3.22          2.13         0.89 o
   3   0  14         19.39         17.84         2.10 o
   4   0  14          4.48          3.84         0.87 o
  -5   1  14         32.42         31.36         1.17 o
  -4   1  14          7.57          6.21         0.55 o
  -3   1  14          8.13          8.23         0.84 o
  -2   1  14          1.02          1.84         0.76 o
  -1   1  14         42.47         45.03         1.57 o
   0   1  14        127.78        118.02         5.61 o
   1   1  14          0.31          0.22         0.46 o
   2   1  14          7.34          6.69         0.85 o
   3   1  14        221.11        230.38         3.79 o
   4   1  14          0.02         -0.27         0.27 o
  -5   2  14         25.26         24.57         1.31 o
  -4   2  14         22.05         21.79         1.08 o
  -3   2  14          0.42          0.32         0.49 o
  -2   2  14          1.86          0.88         0.52 o
  -1   2  14         71.07         75.37         2.85 o
   0   2  14          6.76          4.55         0.78 o
   1   2  14          7.95          5.55         1.05 o
   2   2  14        111.21         96.39         3.09 o
   3   2  14          1.33          0.72         0.42 o
   4   2  14          0.59          0.88         0.50 o
  -5   3  14         16.19         17.16         1.51 o
  -4   3  14          2.08          1.56         0.39 o
  -3   3  14         22.38         17.44         1.67 o
  -2   3  14          7.72          7.66         1.14 o
  -1   3  14          0.53          0.43         0.58 o
   0   3  14         19.26         18.58         1.49 o
   1   3  14          3.31          4.49         1.35 o
   2   3  14         75.13         66.47         3.07 o
   3   3  14          7.80          5.97         0.55 o
   4   3  14          5.36          5.27         1.02 o
  -4   4  14          5.47          4.10         0.77 o
  -3   4  14         33.67         37.23         1.84 o
  -2   4  14        209.44        208.04         5.31 o
  -1   4  14         38.59         37.01         1.83 o
   0   4  14          5.95          5.55         0.86 o
   1   4  14        175.01        164.26         3.50 o
   2   4  14          0.53          0.48         0.41 o
   3   4  14          9.53          8.82         0.62 o
   4   4  14          0.78          0.70         0.41 o
  -4   5  14          0.11         -0.31         0.62 o
  -3   5  14         61.65         63.36         2.28 o
  -2   5  14         43.54         43.73         2.04 o
  -1   5  14         13.74         15.57         1.10 o
   0   5  14        127.98        131.58         3.16 o
   1   5  14          0.09          0.39         0.31 o
   2   5  14        132.64        136.53         3.98 o
   3   5  14         16.32         17.43         0.90 o
  -4   6  14          9.89         10.67         1.22 o
  -3   6  14         65.92         71.53         1.97 o
  -2   6  14        112.45        113.72         3.23 o
  -1   6  14         75.67         77.83         2.46 o
   0   6  14         41.61         40.39         1.97 o
   1   6  14         27.30         28.25         1.61 o
   2   6  14         35.28         39.11         1.48 o
   3   6  14         37.86         37.37         1.15 o
  -3   7  14          0.06         -0.08         0.44 o
  -2   7  14          1.82          2.14         0.72 o
  -1   7  14         61.77         61.39         1.55 o
   0   7  14          8.96          8.04         0.85 o
   1   7  14         29.62         28.89         1.52 o
   2   7  14         36.11         39.54         1.60 o
  -3   8  14          6.28          7.68         0.75 o
  -2   8  14         28.42         31.55         1.41 o
  -1   8  14          7.04          6.56         0.86 o
   0   8  14         34.18         34.48         1.32 o
   1   8  14          7.84          8.82         0.95 o
   2   8  14          6.19          5.71         0.68 o
  -2   9  14          0.93          0.91         0.57 o
  -1   9  14          6.72          6.21         1.15 o
   0   9  14          0.34          1.37         0.31 o
   1   9  14         59.29         67.18         1.74 o
  -4   1  15         22.59         23.78         1.53 o
  -3   1  15         22.97         25.26         1.14 o
  -2   1  15          1.12          0.14         0.61 o
  -1   1  15         39.52         36.20         1.49 o
   0   1  15          0.00         -0.17         0.36 o
   1   1  15          5.12          4.24         0.77 o
   2   1  15          0.06          0.56         0.44 o
   3   1  15        137.86        143.92         2.67 o
  -4   2  15         66.16         71.37         2.51 o
  -3   2  15         19.53         20.02         1.42 o
  -2   2  15         41.58         45.69         2.12 o
  -1   2  15         13.45         10.76         0.93 o
   0   2  15         28.67         27.31         1.74 o
   1   2  15         17.51         13.97         1.26 o
   2   2  15          3.99          3.04         0.55 o
   3   2  15         53.16         49.77         1.52 o
  -4   3  15          3.20          2.41         0.39 o
  -3   3  15         72.54         72.08         3.16 o
  -2   3  15         63.30         60.00         2.40 o
  -1   3  15          1.18          1.41         0.39 o
   0   3  15         11.37         11.54         1.41 o
   1   3  15        149.12        142.46         4.58 o
   2   3  15        154.12        150.13         3.18 o
   3   3  15         18.85         18.03         0.88 o
  -4   4  15         13.44         13.66         0.83 o
  -3   4  15          4.82          5.58         0.83 o
  -2   4  15        337.22        334.87         5.40 o
  -1   4  15          5.85          4.16         0.67 o
   0   4  15          8.22          6.48         0.80 o
   1   4  15          6.35          6.11         0.96 o
   2   4  15        241.01        251.10         3.74 o
   3   4  15          7.92          8.06         0.66 o
  -3   5  15        280.93        285.86         4.17 o
  -2   5  15          3.07          4.45         0.71 o
  -1   5  15         52.28         55.60         2.20 o
   0   5  15         66.35         69.03         2.42 o
   1   5  15         50.65         53.36         1.98 o
   2   5  15          0.44          0.22         0.24 o
   3   5  15        162.67        176.59         4.56 o
  -3   6  15         87.73         86.57         2.22 o
  -2   6  15         18.56         21.17         1.27 o
  -1   6  15        140.78        161.52         3.69 o
   0   6  15          0.49          0.10         0.31 o
   1   6  15          0.53          0.39         0.53 o
   2   6  15         21.34         23.43         1.38 o
  -2   7  15         18.44         16.25         0.99 o
  -1   7  15          1.23          1.20         0.54 o
   0   7  15          2.14          1.48         0.84 o
   1   7  15         11.76          9.49         0.72 o
   2   7  15         12.34         13.01         1.32 o
  -2   8  15         22.25         22.07         1.74 o
  -1   8  15          0.60          1.02         0.56 o
   0   8  15          0.09         -0.38         0.38 o
   1   8  15         61.94         65.13         2.98 o
  -3   0  16         12.02         12.04         1.14 o
  -2   0  16         14.71         12.48         1.28 o
  -1   0  16         21.05         26.53         1.85 o
   0   0  16        184.78        183.45         7.21 o
   1   0  16         21.89         21.33         2.48 o
   2   0  16          0.06         -0.24         0.66 o
   3   0  16          1.28          2.50         0.65 o
  -3   1  16          2.35          2.17         0.45 o
  -2   1  16          6.17          5.88         0.74 o
  -1   1  16         40.24         43.97         1.67 o
   0   1  16         99.34         90.34         2.90 o
   1   1  16         14.40         14.90         1.47 o
   2   1  16         11.57         10.04         1.08 o
   3   1  16          3.82          3.07         0.51 o
  -4   2  16          8.60          8.38         1.07 o
  -3   2  16        204.04        210.08         3.65 o
  -2   2  16         25.74         25.76         1.46 o
  -1   2  16         58.86         62.29         2.27 o
   0   2  16         35.08         32.74         2.20 o
   1   2  16         69.54         62.85         2.89 o
   2   2  16         84.38         88.43         2.52 o
   3   2  16         11.69          7.59         1.07 o
  -3   3  16         53.17         49.22         1.74 o
  -2   3  16          1.15          0.61         0.45 o
  -1   3  16         10.04          9.44         0.92 o
   0   3  16          0.15          0.25         0.34 o
   1   3  16          1.95          1.24         0.52 o
   2   3  16         11.87         14.05         0.99 o
  -3   4  16          0.16          0.95         0.33 o
  -2   4  16          4.03          2.79         0.45 o
  -1   4  16         72.80         77.63         2.92 o
   0   4  16         22.16         22.67         1.15 o
   1   4  16         67.90         71.22         3.09 o
   2   4  16        154.78        177.71         2.73 o
  -3   5  16          0.02         -0.20         0.27 o
  -2   5  16          6.29          7.57         0.75 o
  -1   5  16         11.86         14.91         1.04 o
   0   5  16         98.92        110.06         2.76 o
   1   5  16        152.50        156.02         3.22 o
   2   5  16          2.03          1.33         0.40 o
  -2   6  16         15.70         18.43         0.97 o
  -1   6  16         18.85         17.59         1.01 o
   0   6  16          0.49          0.64         0.35 o
   1   6  16          5.57          4.85         0.66 o
  -1   7  16          0.80          0.14         0.41 o
   0   7  16         73.69         73.49         3.12 o
  -3   1  17          2.12          2.57         0.69 o
  -2   1  17         35.33         34.16         1.46 o
  -1   1  17          4.51          5.68         0.85 o
   0   1  17         50.62         49.64         2.33 o
   1   1  17          0.46         -0.22         0.41 o
   2   1  17          3.35          2.70         0.34 o
  -3   2  17         29.86         34.79         2.13 o
  -2   2  17          7.33          6.38         0.65 o
  -1   2  17         12.43         12.71         1.20 o
   0   2  17         62.20         66.91         1.86 o
   1   2  17          0.88          0.39         0.41 o
   2   2  17         14.50         14.11         0.71 o
  -2   3  17         23.65         25.06         1.19 o
  -1   3  17         32.11         35.59         1.89 o
   0   3  17          0.95          1.41         0.34 o
   1   3  17          8.34          8.10         0.71 o
  -2   4  17          6.21          7.32         0.79 o
  -1   4  17         96.98        103.49         2.39 o
   0   4  17         12.41         13.55         0.75 o
   1   4  17         68.37         77.10         1.99 o
  -1   5  17         12.46         13.00         1.00 o
   0   5  17         23.46         26.70         1.34 o
  -1   0  18          0.52         -0.10         0.48 o
   0   0  18         63.83         76.49         3.25 o
  -1   1  18         50.72         53.89         2.01 o
   0   1  18         24.01         25.17         1.07 o
  -1   2  18         21.19         19.49         1.16 o
                                                
